# Supplementary material for: Comprehensive Analysis of 122 Guinea Fowl Genomes Across Three Continents Delineates Their Domestication and Evolutionary Patterns with Special Reference to India
Source: Int J Mol Sci. 2026 Mar 25;27(7):2994. doi: 10.3390/ijms27072994 (PMC13073949; doi:10.3390/ijms27072994)
Supplement: Supplementary file 1 [file ijms-27-02994-s001.zip]

Archive with 12 entries (12 files):
- HUGDchromosome1.svg
- ITADchromosome1.svg
- KENDchromosome1.svg
- KENWchromosome1.svg
- NIGDchromosome1.svg
- NIGWchromosome1.svg
- S1_MAF.pdf
- S2__1500_ROH_CODING_GENE.xltx
- S3_CNVR_MAP.zip
- S4_CNVR_CODING_GENES.xlsx
- SUDDchromosome1.svg
- SUDWchromosome1.svg
