# Supplementary material for: Comprehensive Analysis of 122 Guinea Fowl Genomes Across Three Continents Delineates Their Domestication and Evolutionary Patterns with Special Reference to India
Source: Int J Mol Sci. 2026 Mar 25;27(7):2994. doi: 10.3390/ijms27072994 (PMC13073949; doi:10.3390/ijms27072994)
Supplement: Supplementary file 1 [file ijms-27-02994-s001.zip › S2__1500_ROH_CODING_GENE.xltx]

## Sheet: >1500_CODING_GENE
CARI	IRAD	CHID	ITAD	HUGD	SUDD	KEND	NIGD	SUDW	KENW
CSF2RB	ROBO1	N6AMT1	LOC110401493	MB	MAGI2	ANKRD26	DPYD	ABHD10	CCSER1
NCF4	LOC110401714	LTN1	HTR1F	RASD2	PHTF2	LSM8	PTBP2	TAGLN3	GRID2
PVALB	ROBO2	RWDD2B	POU1F1	MCM5	TMEM60	CTTNBP2	RWDD3	TMPRSS7	ATOH1
IFT27	C1HXorf36	USP16	CHMP2B	HMOX1	RSBN1L	CFTR	LOC110402471	LOC110400865	SMARCAD1
CACNG2	KDM6A	CCT8	VGLL3	TOM1	PTPN12	ASZ1	CNN3	LOC110399460	HPGDS
EIF3D	FUNDC1	MAP3K7CL	CADM2	HMGXB4	GSAP	WNT2	SLC44A3	LOC110400881	LOC110397844
FOXRED2	EFHC2	BACH1	PHEX	ISX	CCDC146	ST7	F3	LOC110400891	TACR3
TXN2	NDP	GRIK1	SMS	LARGE1	FGL2	CAPZA2	ABCD3	LOC110400937	UFSP2
MYH9	LOC110403719	LOC110402237	MBTPS2	SYN3	FAM185A	MET	ARHGAP29	CGGBP1	LRP2BP
RBFOX2	LOC110403733	LOC110402241	SMPX	TIMP3	FBXL13	CAV1	ABCA4	ZNF654	SNX25
MB	LOC110399895	TIAM1	CNKSR2	FBXO7	LRRC17	CAV2	TECR	C1H3orf38	CFAP97
RASD2	CASK	SOD1	KLHL34	LOC110393531	ARMC10	TES	GCLM	EPHA3	SLC25A4
MCM5	GPR82	SCAF4	RPS6KA3	LOC110393539	NAPEPLD	TFEC	DNTTIP2	PROS1	HELT
HMOX1	GPR34	HUNK	EIF1AX	RTCB	PMPCB	DNAJB9	BCAR3	ARL13B	ACSL1
TOM1	NYX	MIS18A	MAP7D2	ASCL4	DNAJC2	THAP5	FNBP1L	STX19	CENPU
HMGXB4	DDX3X	MRAP	C1HXorf23	PRDM4	PSMC2	LOC110392818	DR1	NSUN3	PRIMPOL
ISX	RPL8	URB1	SH3KBP1	PWP1	SLC26A5	PNPLA8	LOC110402562	LOC110401493	CASP3
LARGE1	USP9X	EVA1C	FAM135B	BTBD11	RELN	NRCAM	CCDC18	HTR1F	IRF2
SYN3	MED14	C1H21orf59	LOC110393522	CRY1	ORC5	LOC110392623	TMED5	POU1F1	ENPP6
TIMP3	ATP6AP2	SYNJ1	COL22A1	MTERF2	LHFPL3	CNTN1	MTF2	CHMP2B	STOX2
FBXO7	LOC110399942	PAXBP1	KCNK9	TMEM263	KMT2E	PDZRN4	LOC110402565	VGLL3	LOC110399136
LOC110393531	BCOR	C1H21orf62	TRAPPC9	RIC8B	SRPK2	GXYLT1	FAM69A	CADM2	TRAPPC11
LOC110393539	DPP6	LOC110392625	SIX3	RFX4	PUS7	YAF2	RPL5	SETD4	RWDD4
RTCB	PAXIP1	IFNAR2	SIX2	NRP1	RINT1	ZCRB1	EVI5	LOC110402739	ING2
RAB2A	HTR5A	IL10RB	SRBD1	ITGB1	LOC110392368	PPHLN1	GFI1	DOPEY2	CDKN2AIP
CHD7	INSIG1	IFNAR1	PRKCE	EPC1	ATXN7L1	PRICKLE1	RPAP2	MORC3	LOC110399172
CLVS1	EN2	IFNGR2	EPAS1	KIF5B	CDHR3	ADAMTS20	GLMN	CHAF1B	LOC110399171
ASPH	RBM33	TMEM50B	PIGF	ARHGAP12	SYPL1	PUS7L	C7H1orf146	CLDN14	WWC2
NKAIN3	SHH	DNAJC28	RHOQ	ZEB1	NAMPT	IRAK4	LOC110402239	SIM2	DCTD
GGH	RNF32	LOC110402500	CRIPT	LOC110393551	CCDC71L	TWF1	LRRIQ1	HLCS	TENM3
TTPA	LMBR1	LOC110402542	SOCS5	ZNF438	PIK3CG	TMEM117	ALX1	PIGP	LRPPRC
YTHDF3	NOM1	SON	MCFD2	SVIL	PRKAR2B	RBFOX2	RASSF9	TTC3	PPM1B
SPATA17	MNX1	DONSON	TTC7A	JCAD	HBP1	MB	NTS	DSCR3	SLC3A1
GPATCH2	UBE3C	CRYZL1	CALM2	MTPAP	COG5	RASD2	MGAT4C	DYRK1A	PREPL
ESRRG	DNAJB6	ITSN1	PPP1CB	MAP3K8	GPR22	MCM5	C1H12orf50	KCNJ6	CAMKMT
USH2A	GALNT1	ATP5O	PLB1	BAMBI	DUS4L	HMOX1	C1H12orf29	KCNJ15	SIX3
KCTD3	INO80C	MRPS6	FOSL2	WAC	BCAP29	TOM1	CEP290	ERG	SIX2
KCNK2	TMEM245	SLC5A3	LOC110396090	LOC110393578	SLC26A4	HMGXB4	TMTC3	ETS2	SRBD1
LOC110395510	FRRS1L	KCNE2	BABAM2	LOC110393577	CBLL1	ISX	KITLG	PSMG1	PRKCE
CENPF	EPB41L4B	SMIM11A	DNAH8	MPP7	SLC26A3	LARGE1	DUSP6	BRWD1	EPAS1
PTPN14	PTPN3	C1H21orf140	GLO1	ARMC4	DLD	SYN3	ROBO1	HMGN1	PIGF
SMYD2	MOCOS	KCNE1	BTBD9	MKX	LAMB1	TIMP3	LOC110401714	WRB	RHOQ
LOC110396135	LOC110394552	RCAN1	ZFAND3	RAB18	LAMB4	FBXO7	ROBO2	LCA5L	CRIPT
PROX1	FAM92A	CLIC6	MDGA1	LOC110395155	ERGIC2	LOC110393531	OTUD1	LOC110403037	SOCS5
RPS6KC1	RBM12B	RUNX1	CCDC167	SCIN	LRRK2	LOC110393539	C2H10orf67	B3GALT5	MCFD2
ANGEL2	TMEM67	CNMD	CMTR1	ARL4A	SLC2A13	RTCB	PTF1A	IGSF5	TTC7A
VASH2	PDP1	SUGT1	RNF8	ETV1	C1H12orf40	ASCL4	ARMC3	PCP4	CALM2
LOC110395691	CDH17	ELF1	AARS2	DGKB	ABCD2	PRDM4	PIP4K2A	DSCAM	PPP1CB
NSL1	GEM	WBP4	TMEM151B	AGMO	KIF21A	PWP1	SPAG6	OLFM4	PLB1
BATF3	RAD54B	MTRF1	NFKBIE	MEOX2	LOC110392401	BTBD11	LOC110395191	PCDH8	FOSL2
ATF3	FSBP	NAA16	SLC35B2	MYLIP	CPNE8	CRY1	DNAJC1	CNMD	LOC110396090
TMEM206	LOC110394517	RGCC	HSP90AB1	GMPR	LOC110392405	MTERF2	MLLT10	SUGT1	BABAM2
NENF	VIRMA	VWA8	SLC29A1	ATXN1	TPRKB	TMEM263	SKIDA1	ELF1	RBKS
PPP2R5A	ESRP1	DGKH	LOC110395330	STMND1	GTSE1	RIC8B	NEBL	WBP4	MRPL33
DTL	DPY19L4	AKAP11	CAPN11	RBM24	TRMU	RFX4	PLXDC2	MTRF1	LOC110395903
INTS7	LOC110393510	TNFSF11	TMEM63B	CAP2	CELSR1	POLR3B	MALRD1	NAA16	SLC4A1AP
LPGAT1	INTS8	LOC110387739	MRPL14	FAM8A1	LOC110392413	TCP11L2	AKAP9	RGCC	SUPT7L
NEK2	CCNE2	EPSTI1	VEGFA	NUP153	GRAMD4	LOC110399953	LOC110393597	VWA8	LRFN2
SYT14	TP53INP1	DNAJC15	MRPS18A	LOC110393366	DNAJB9	TBX19	LRRD1	DGKH	KCNK5
DIEXF	NDUFAF6	ENOX1	LOC110396838	PAK1IP1	THAP5	SFT2D2	KRIT1	AKAP11	SAYSD1
MRPS10	PLEKHF2	LACC1	RSPH9	LOC110393368	LOC110392818	TIPRL	ANKIB1	TNFSF11	GLP1R
TRERF1	C2H8orf37	CCDC122	MAD2L1BP	GFOD1	PNPLA8	GPR161	GATAD1	LOC110387739	DNAH8
UBR2	GDF6	MTUS2	GTPBP2	LOC110393180	NRCAM	TTF2	LOC110395075	EPSTI1	GLO1
PRPH2	LOC110393511	SLC46A3	POLH	PHACTR1	LOC110392623	CPOX	LOC110395074	DNAJC15	BTBD9
TBCC	LOC110393212	POMP	XPO5	EDN1	CNTN1	ST3GAL6	PEX1	ENOX1	ZFAND3
BICRAL	MTERF3	FLT1	POLR1C	HIVEP1	PDZRN4	COL8A1	RBM48	LACC1	MDGA1
PKDCC	PTDSS1	PAN3	YIPF3	ADTRP	GXYLT1	DCBLD2	EFCAB1	CCDC122	CCDC167
EML4	SDC2	FLT3	LRRC73	TMEM170B	YAF2	LOC110400229	FAM133B	FGF9	CMTR1
LOC110396323	CPQ	CDX2	TJAP1	NEDD9	ZCRB1	CMSS1	CDK6	MICU2	RNF8
KCNG3	SHPRH	PDX1	DLK2	FAM135B	PPHLN1	LOC110400247	LOC110394379	ZDHHC20	AARS2
MTA3	GRM1	GSX1	ABCC10	LOC110393522	PRICKLE1	LOC110400133	HEPACAM2	MRPL57	TMEM151B
HAAO	RAB32	POLR1D	ZNF318	COL22A1	ADAMTS20	TBC1D23	VPS50	SKA3	NFKBIE
ZFP36L2	ADGB	LNX2	FAM98A	KCNK9	PUS7L	NIT2	CALCR	SAP18	SLC35B2
THADA	STXBP5	MTIF3	RASGRP3	TRAPPC9	IRAK4	TOMM70	PROCR	LATS2	HSP90AB1
PLEKHH2	SASH1	GTF3A	LTBP1	CHRAC1	TWF1	LNP1	TFPI2	XPO4	SLC29A1
DYNC2LI1	UST	RASL11A	TTC27	AGO2	TMEM117	TMEM45A	LOC110395035	EEF1AKMT1	LOC110395330
ABCG5	TAB2	RPL21	BIRC6	GPCPD1	SYT1	ADGRG7	LOC110395032	IL17D	CAPN11
ABCG8	ZC3H12D	USP12	EIPR1	C3H20orf196	PAWR	TFG	BET1	IFT88	TMEM63B
LRPPRC	PPIL4	GPR12	TRAPPC12	CHGB	PPP1R12A	ABI3BP	COL1A2	CRYL1	MRPL14
PPM1B	GINM1	WASF3	ADI1	TRMT6	RPS16	IMPG2	CASD1	LOC110389393	VEGFA
SLC3A1	KATNA1	CDK8	RNASEH1	MCM8	OTOGL	SENP7	SGCE	LOC110389403	MRPS18A
PREPL	LATS1	RNF6	RPS7	CRLS1	PTPRQ	LOC110400438	PPP1R9A	GJA3	LOC110396838
CAMKMT	REPS1	ATP8A2	COLEC11	STUM	MYF6	TXNL4B	FAM135B	ZMYM2	RSPH9
SIX3	CCDC28A	SHISA2	SOX11	PARP1	MYF5	TRMT10C	LOC110393522	PSPC1	MAD2L1BP
SIX2	NHSL1	NUP58	CMPK2	LIN9	LIN7A	PCNP	COL22A1	MPHOSPH8	GTPBP2
SRBD1	ARFGEF3	MTMR6	RSAD2	MIXL1	ACSS3	ZBTB11	KCNK9	PARP4	POLH
PRKCE	PERP	AMER2	RNF144A	ACBD3	PPFIA2	RPL24	TRAPPC9	CENPJ	XPO5
EPAS1	LOC110395987	SPATA13	HPCAL1	LOC110396752	RAC2	CEP97	CHRAC1	RNF17	POLR1C
PIGF	TNFAIP3	LOC110389272	ODC1	SDE2	SSTR3	NXPE3	AGO2	ARHGAP20	YIPF3
RHOQ	OLIG3	MIPEP	NOL10	LEFTY1	C1QTNF6	NFKBIZ	CCSER1	FDX1	LRRC73
CRIPT	IFNGR1	CCDC82	ATP6V1C2	TMEM63A	IL2RB	SETD4	GRID2	RDX	TJAP1
SOCS5	IL22RA2	LOC110404060	PDIA6	EPHX1	TMPRSS6	LOC110402739	ATOH1	ZC3H12C	DLK2
MCFD2	IL20RA	MAML2	KCNF1	SRP9	KCTD17	DOPEY2	SMARCAD1	GALNT15	ABCC10
TTC7A	SLC35D3	MTMR2	C3H2orf50	ENAH	LOC110393238	MORC3	HPGDS	DPH3	ZNF318
CALM2	PEX7	CEP57	PQLC3	LBR	LOC110393232	CHAF1B	LOC110397844	OXNAD1	FAM98A
PPP1CB	MAP3K5	FAM76B	ROCK2	DNAH14	TEX33	CLDN14	SEC24B	RFTN1	RASGRP3
PLB1	MAP7	SESN3	E2F6	CNIH3	CSF2RB	SIM2	COL25A1	DAZL	SMYD3
FOSL2	LOC110395475	ENDOD1	GREB1	WDR26	NCF4	HLCS	ETNPPL	PLCL2	KIF26B
LOC110396090	BCLAF1	CWC15	LPIN1	CNIH4	PVALB	PIGP	OSTC	TBC1D5	LOC110395708
BABAM2	MTFR2	AMOTL1	TRIB2	NVL	IFT27	TTC3	RPL34	SATB1	EFCAB2
RBKS	PDE7B	FUT4	PI4K2A	DEGS1	CACNG2	DSCR3	LEF1	KCNH8	HNRNPU
MRPL33	AHI1	C1H11orf97	AVPI1	FBXO28	EIF3D	DYRK1A	HADH	LOC110395190	LOC110396849
LOC110395903	MYB	ANKRD49	MARVELD1	TP53BP2	FOXRED2	KCNJ6	LOC110398345	EFHB	DESI2
SLC4A1AP	HBS1L	MRE11	ZFYVE27	LOC110395702	TXN2	KCNJ15	SGMS2	RAB5A	ADSS
SUPT7L	ALDH8A1	GPR83	SFRP5	CAPN8	MYH9	ERG	PAPSS1	PP2D1	C3H1orf100
LRFN2	PTPRK	PANX1	GOLGA7B	SUSD4	RBFOX2	ETS2	DKK2	KAT2B	ZBTB18
ZFAND3	THEMIS	HEPHL1	CRTAC1	TLR5	MB	PSMG1	GIMD1	SGO1	AKT3
MDGA1	C3H6orf58	LOC110394258	R3HCC1L	DISP1	RASD2	BRWD1	AIMP1	ZNF385D	SDCCAG8
CCDC167	SOGA3	CDC42BPA	LOC110400166	BROX	MCM5	HMGN1	TBCK	GGCT	CEP170
CMTR1	KIAA0408	COQ8A	HPS1	AIDA	HMOX1	WRB	NPNT	NOD1	LOC110396100
RNF8	ECHDC1	PSEN2	HPSE2	MIA3	TOM1	LCA5L	GSTCD	ZNRF2	MAP1LC3C
AARS2	RNF146	LOC110395321	LOC110399796	TAF1A	HMGXB4	LOC110403037	INTS12	MTURN	EXO1
TMEM151B	RSPO3	NDUFAF5	CNNM1	HHIPL2	ISX	B3GALT5	ARHGEF38	EAF1	LOC110395878
NFKBIE	LOC110396028	TASP1	GOT1	DUSP10	LARGE1	IGSF5	PPA2	METTL6	WDR64
SLC35B2	CENPW	ISM1	NKX2-3	ESRRG	SYN3	PCP4	TET2	SH3BP5	OPN3
HSP90AB1	TRMT11	SPTLC3	SLC25A28	USH2A	TIMP3	STEAP1	CXXC4	CAPN7	PIGM
SLC29A1	HINT3	BTBD3	ENTPD7	KCTD3	FBXO7	STEAP2	SPAG16	COL6A6	RGS7
LOC110395330	NCOA7	JAG1	LOC110399793	KCNK2	LOC110393531	CFAP69	IKZF2	PIK3R4	EPM2A
CAPN11	HEY2	SLX4IP	LOC110399791	LOC110395510	LOC110393539	GTPBP10	ERBB4	ATP2C1	FBXO30
TMEM63B	TPD52L1	MKKS	CUTC	CENPF	RTCB	CLDN12	CPS1	ASTE1	SHPRH
MRPL14	HDDC2	SNAP25	ABCC2	PTPN14	ASCL4	LOC110393047	LANCL1	NEK11	GRM1
VEGFA	NKAIN2	ANKEF1	DNMBP	SMYD2	PRDM4	CDK14	MYL1	MRPL3	RAB32
MRPS18A	EIPR1	PAK5	CPN1	LOC110396135	PWP1	FZD1	ACADL	CPNE4	ADGB
LOC110396838	TRAPPC12	LOC110395540	ENTPD1	PROX1	NECTIN3	AKAP9	KANSL1L	LOC110394846	STXBP5
RSPH9	ADI1	LAMP5	LOC110399941	TTC7A	PLCXD2	LOC110393597	RPE	LOC110394057	SASH1
MAD2L1BP	RNASEH1	PLCB4	LOC110399996	CALM2	PHLDB2	LRRD1	UNC80	DNAJC13	UST
GTPBP2	RPS7	PLCB1	KNDC1	PPP1CB	LOC110399412	KRIT1	ICOS	ACAD11	TAB2
POLH	COLEC11	TMX4	LOC110400395	PLB1	ABHD10	ANKIB1	CTLA4	ACKR4	ZC3H12D
XPO5	SOX11	HAO1	LOC110400308	FOSL2	TAGLN3	GATAD1	CD28	UBA5	PPIL4
POLR1C	CMPK2	LOC110396664	LOC110400114	LOC110396090	TMPRSS7	LOC110395075	RAPH1	NPHP3	GINM1
YIPF3	RSAD2	BMP2	LOC110399950	BABAM2	LOC110400865	LOC110395074	ABI2	TMEM108	KATNA1
LRRC73	RNF144A	FERMT1	DNTT	RBKS	LOC110399460	PEX1	LOC110399207	BFSP2	LATS1
TJAP1	DNER	LRRN4	BLNK	MRPL33	LOC110400881	RBM48	NBEAL1	CDV3	NUP43
DLK2	TRIP12	CCT4	ZNF518A	LOC110395903	LOC110400891	EFCAB1	C5H2orf80	TOPBP1	PCMT1
ABCC10	SLC16A14	FAM161A	CCNJ	SLC4A1AP	LOC110400937	FAM133B	LOC110399621	LOC110393466	LRP11
ZNF318	ZBTB38	DTD1	LOC110399516	SUPT7L	CGGBP1	CDK6	IDH1	LOC110394574	PPP1R14C
FAM98A	RASA2	SEC23B	BTAF1	LRFN2	ZNF654	LOC110394379	PIKFYVE	LOC110394647	REPS1
RASGRP3	RNF7	POLR3F	CPEB3	IYD	C1H3orf38	HEPACAM2	DNAJC10	XCR1	CCDC28A
LTBP1	GRK7	DZANK1	2005-03-01	PLEKHG1	EPHA3	VPS50	PDE1A	FYCO1	NHSL1
SULT6B1	ATP1B3	BIRC5	IDE	MTHFD1L	PROS1	CALCR	PPP1R1C	CCR9	ARFGEF3
LOC110395828	LOC110397598	KAT14	KIF11	AKAP12	ARL13B	PROCR	SSFA2	LZTFL1	PERP
CEBPZ	TFDP2	PET117	HHEX	ZBTB2	STX19	TFPI2	NEUROD1	SLC6A20	LOC110395987
NDUFAF7	GK5	OVOL2	EXOC6	OPRM1	NSUN3	LOC110395035	CERKL	SNRPD1	TNFAIP3
PRKD3	XRN1	MGME1	LOC110399532	IPCEF1	ARL6	LOC110395032	ITGA4	SACM1L	OLIG3
QPCT	ATR	SNX5	LOC110400547	CNKSR3	CRYBG3	BET1	UBE2E3	LIMD1	IFNGR1
SLC30A6	PLS1	RRBP1	MYOF	SCAF8	RIOX2	COL1A2	SLC8A3	LARS2	IL22RA2
SPAST	TRPC1	DSTN	CEP55	TIAM2	GABRR3	CASD1	SMOC1	TRPS1	IL20RA
DPY30	PCOLCE2	CST3	FFAR4	TFB1M	DCAF6	SGCE	SLC10A1	EIF3H	SLC35D3
MEMO1	PAQR9	SYNDIG1	RBP4	CLDN20	MPC2	PPP1R9A	SRSF5	UTP23	PEX7
SRD5A2	U2SURP	CST7	PDE6C	NOX3	MPZL1	LOC110393402	SUSD6	RAD21	MAP3K5
AHCTF1	CHST2	APMAP	LOC110399339	CTNNA3	RCSD1	ASB4	CCDC177	SLC30A8	MAP7
LOC110395706	SLC9A9	ACSS1	LGI1	DNAJC12	CREG1	PDK4	PLEKHD1	MED30	LOC110395475
SCCPDH	C4H3orf58	TTBK1	SLC35G1	SIRT1	CD247	DYNC1I1	SLC39A9	EXT1	BCLAF1
CNST	PLOD2	SLC22A7	PLCE1	HERC4	POU2F1	SLC25A13	ERH	SAMD12	MTFR2
TFB2M	PLSCR1	TTL	NOC3L	MYPN	DUSP27	MYLIP	GALNT16	TNFRSF11B	PDE7B
SMYD3	PLSCR5	POLR1B	TBC1D12	ATOH7	GPA33	GMPR	EXD2	COLEC10	AHI1
KIF26B	ZIC4	PTCRA	LOC110400203	PBLD	MAEL	ATXN1	DCAF5	MAL2	MYB
LOC110395708	ZIC1	CNPY3	TNKS2	HNRNPH3	ILDR2	STMND1	ACTN1	NOV	HBS1L
EFCAB2	CCSER1	GNMT	PPP1R3C	RUFY2	LOC110401285	RBM24	LOC110402073	ENPP2	ALDH8A1
HNRNPU	GRID2	PEX6	HECTD2	DNA2	LOC110401300	CAP2	ZFP36L1	TAF2	MYOM2
LOC110396849	ATOH1	VSX1	PCGF5	SLC25A16	CD2	FAM8A1	RAD51B	DSCC1	KBTBD11
DESI2	SMARCAD1	ENTPD6	ANKRD1	TET1	PTGFRN	NUP153	TMEM229B	DEPTOR	ARHGEF10
ADSS	HPGDS	MAL	RPP30	CCAR1	LOC110401330	LOC110393366	PLEKHH1	COL14A1	CLN8
C3H1orf100	LOC110397844	MRPS5	HTR7	STOX1	IGSF3	PAK1IP1	PIGH	MRPL13	DLGAP2
ZBTB18	SEC24B	SLC8A1	SORBS1	LOC110400586	ADPRH	LOC110393368	ARG2	MTBP	ERICH1
AKT3	COL25A1	GINS1	EIF3F	LOC110400587	LOC110401347	GFOD1	VTI1B	SNTB1	TDRP
SDCCAG8	TACR3	NINL	ANXA7	KIF1BP	TIMMDC1	LOC110393180	LOC110401302	HAS2	FBXO25
CITED2	UFSP2	EIF4A3	PPP3CB	SRGN	POGLUT1	PHACTR1	ZFYVE26	ZHX2	FAM110C
TXLNB	LRP2BP	ATL2	USP54	VPS26A	BCL9	EDN1	LOC110401004	PLCL1	SH3YL1
HECA	SNX25	HNRNPLL	MYOZ1	SUPV3L1	ACP6	HIVEP1	PLEK2	SATB2	ACP1
ABRACL	CFAP97	GALM	SYNPO2L	LOC110399274	GJA5	ADTRP	EIF2S1	C5H2orf69	ALKAL2
REPS1	SLC25A4	LOC110395974	SEC24C	LOC110399272	GJA8	TMEM170B	ATP6V1D	TYW5	TMEM18
CCDC28A	HELT	GEMIN6	FUT11	TACR2	GPR89B	NEDD9	MPP5	MAIP1	RUNX3
NHSL1	ACSL1	LOC110397179	CHCHD1	TSPAN15	PDZK1	SMIM13	FAM71D	SPATS2L	CLIC4
ARFGEF3	CENPU	DHX57	LOC110399731	COL13A1	LOC110401493	ELOVL2	GPHN	KCTD18	SRRM1
PERP	PRIMPOL	MORN2	ZSWIM8	LOC110399315	HTR1F	SYCP2L	BMF	SGO2	NCMAP
LOC110395987	CASP3	ARHGEF33	NDST2	AIFM2	POU1F1	GCM2	SRP14	AOX1	TRNAU1AP
TNFAIP3	IRF2	SOS1	CAMK2G	CHST3	CHMP2B	MAK	EIF2AK4	LOC110400698	LOC110387500
OLIG3	ENPP6	MAP4K3	PLAU	PSAP	VGLL3	LOC110393924	GPR176	LOC110400690	EPB41
IFNGR1	STOX2	THUMPD2	VCL	LOC110400620	CADM2	LOC110394520	LOC110401309	BZW1	TMEM200B
IL22RA2	LOC110399136	GPCPD1	AP3M1	CDH23	N6AMT1	LOC110394521	FSIP1	CLK1	LOC110387325
IL20RA	TRAPPC11	C3H20orf196	ADK	VSIR	LTN1	TFAP2A	THBS1	PPIL3	SRSF4
SLC35D3	RWDD4	CHGB	KAT6B	SLC29A3	RWDD2B	LOC110393701	KATNBL1	NIF3L1	MECR
PEX7	ING2	TRMT6	DUPD1	UNC5B	USP16	LOC110393704	EMC7	ORC2	PTPRU
MAP3K5	CDKN2AIP	MCM8	LOC110400599	PCBD1	CCT8	LOC110395090	LOC110401757	FAM126B	LOC110387269
MAP7	LOC110399172	CRLS1	LOC110399896	SGPL1	MAP3K7CL	SLC35B3	CHRM5	NDUFB3	FAM110D
LOC110395475	LOC110399171	STUM	SAMD8	LOC110400014	BACH1	EEF1E1	AVEN	CFLAR	PDIK1L
BCLAF1	WWC2	PARP1	LOC110399897	LOC110400013	GRIK1	BLOC1S5	RYR3	LOC110400691	TRIM63
MTFR2	DCTD	LIN9	VDAC2	ADAMTS14	LOC110402237	TXNDC5	LOC110401114	LOC110400694	SLC30A2
PDE7B	TENM3	MIXL1	COMTD1	PALD1	LOC110402241	BMP6	LOC110401113	LOC110399293	EXTL1
AHI1	LOC110398553	LOC110396793	FZD7	EIF4EBP2	TIAM1	DSP	GREM1	TRAK2	PAFAH2
MYB	KLHL8	LOC110396792	SUMO1	LRRC20	SOD1	RIOK1	SCG5	STRADB	STMN1
HBS1L	AFF1	LOC110396400	NOP58	NPFFR1	SCAF4	SSR1	ARHGAP11A	TMEM237	PAQR7
SHOC2	PTPN13	LOC110396791	BMPR2	PPA1	HUNK	RREB1	LOC110401848	MPP4	GJA9
BBIP1	MAPK10	PHF3	FAM117B	SAR1A	MIS18A	LY86	FLRT2	ALS2	MYCBP
PDCD4	ARHGAP24	PTP4A1	WDR12	TYSND1	MRAP	F13A1	GALC	CDK15	RRAGC
RBM20	COPS4	LOC110396041	CARF	SPOCK2	URB1	CTNND2	GPR65	FZD7	POU3F1
SMC3	LIN54	LGSN	PLEKHM3	ASCC1	EVA1C	DAP	KCNK10	SUMO1	UTP11
DUSP5	THAP9	KHDRBS2	FZD5	ANAPC16	C1H21orf59	ANKRD33B	SPATA7	NOP58	FHL3
SMNDC1	SEC31A	NOL10	CCNYL1	DDIT4	SYNJ1	LOC110393322	PTPN21	BMPR2	SF3A3
MXI1	SCD5	ATP6V1C2	METTL21A	DNAJB12	PAXBP1	SNRNP48	ZC3H14	FAM117B	LOC110387283
ADD3	TMEM150C	PDIA6	CREB1	MICU1	C1H21orf62	ROPN1L	EML5	WDR12	INPP5B
XPNPEP1	ENOPH1	KCNF1	KLF7	MCU	LOC110392625	2006-03-01	TTC8	CARF	MTF1
SORCS1	HNRNPDL	C3H2orf50	CPO	OIT3	IFNAR2	LOC110394874	LOC110402044	PLEKHM3	YRDC
SORCS3	HNRNPD	PQLC3	FASTKD2	PLA2G12B	IL10RB	CMBL	FOXN3	FZD5	MANEAL
CFAP58	PLAC8	ROCK2	MDH1B	P4HA1	IFNAR1	LOC110394568	EFCAB11	ARPP19	EPHA10
ITPRIP	LOC110398286	E2F6	DYTN	AMBRA1	IFNGR2	CCT5	TDP1	MYO5A	C22H1orf109
GSTO1	COQ2	GREB1	FAM237A	CHRM4	TMEM50B	FAM173B	KCNK13	MYO5C	RSPO1
CFAP43	HPSE	LPIN1	ADAM23	MDK	DNAJC28	SEMA5A	DIAPH2	GNB5	GNL2
CNNM2	HELQ	TRIB2	ZDBF2	DGKZ	LOC110402500	APCDD1	PCDH11X	MAPK6	DNALI1
AS3MT	MRPS18C	MUC4	GPR1	CREB3L1	BACE2	VAPA	SEMA3D	LEO1	SNIP1
BORCS7	ABRAXAS1	TNK2	EEF1B2	PHF21A	FAM3B	RAB31	SEMA3A	TMOD3	MEAF6
LOC110399428	LOC110399072	TFRC	NDUFS1	LARGE2	LOC110403101	PPP4R1	SEMA3E	LOC110403736	LOC110387291
WBP1L	GPAT3	SLC51A	INO80D	PEX16	TMPRSS2	RALBP1	PCLO	LYSMD2	ZC3H12A
SFXN2	NKX6-1	LOC110397528	NRP2	MAPK8IP1	RIPK4	TWSG1	CACNA2D1	SCG3	GRIK3
ARL3	CDS1	PCYT1A	PARD3B	CRY2	PRDM15	ANKRD12	HGF	AP4E1	CSF3R
TRIM8	WDFY3	LOC110397529	HERC1	SLC35C1	C2CD2	NDUFV2	SEMA3C	TNFAIP8L3	MRPS15
SUFU	PPM1K	PDCD1	FBXL22	LOC110401290	ZBTB21	LOC110393494	CD36	GLDN	OSCP1
ACTR1A	PI4K2A	LOC110398547	USP3	CHST1	UMODL1	MTCL1	GNAT3	LOC110403699	LSM10
MFSD13A	AVPI1	MASP1	CA12	LOC110401828	LOC110403267	RAB12	GNAI1	DMXL2	STK40
LOC110399438	MARVELD1	SST	RAB8B	LOC110401826	ABCG1	PTPRM	MAGI2	SEMA6D	EVA1B
SLF2	ZFYVE27	BCL6	RPS27L	ZFYVE19	LOC110392658	LRRC30	LHFPL3	SLC24A5	THRAP3
SEMA4G	SFRP5	LPP	LACTB	PPP1R14D	TMPRSS3	LAMA1	KMT2E	MYEF2	MAP7D1
MRPL43	GOLGA7B	TP63	TPM1	SPINT1	UBASH3A	ARHGAP28	SRPK2	CTXN2	LOC110387499
TWNK	CRTAC1	P3H2	TLN2	RHOV	RSPH1	TMEM200C	PUS7	SLC12A1	TRAPPC3
LZTS2	R3HCC1L	CLDN1	LOC110403869	VPS18	SLC37A1	LOC110394069	RINT1	DUT	COL8A2
PDZD7	LOC110400166	CLDN16	LOC110403864	DLL4	PDE9A	EPB41L3	LOC110392368	FBN1	ADPRHL2
SFXN3	HPS1	TMEM207	VPS13C	CHAC1	WDR4	LOC110394869	ATXN7L1	CEP152	TEKT2
KAZALD1	HPSE2	LOC110398225	RORA	INO80	NDUFV3	C2H8orf22	CDHR3	SHC4	SLK
TLX1	LOC110399796	LOC110398226	ICE2	EXD1	PKNOX1	SNTG1	SYPL1	SECISBP2L	STN1
BTRC	CNNM1	GMNC	ANXA2	CHP1	LOC110392660	PCMTD1	NAMPT	COPS2	SH3PXD2A
LOC110399218	GOT1	OSTN	FOXB1	OIP5	LOC110403445	ST18	CCDC71L	GALK2	NEURL1
POLL	NKX2-3	UTS2B	BNIP2	NUSAP1	LOC110403453	ALKAL1	PIK3CG	FAM227B	CALHM3
DPCD	SLC25A28	CCDC50	GTF2A2	NDUFAF1	U2AF1	RB1CC1	PRKAR2B	DCN	CALHM1
FBXW4	ENTPD7	FGF12	GCNT3	RTF1	CRYAA	RAB2A	HBP1	BTG1	CALHM2
FGF8	LOC110399793	MB21D2	OTUD7A	LOC110402031	SIK1	CHD7	COG5	PLEKHG7	PDCD11
NPM3	LOC110399791	LOC110397406	KLF13	ITPKA	HSF2BP	CLVS1	GPR22	EEA1	USMG5
MGEA5	CUTC	SLC16A14	TRPM1	LTK	RRP1B	ASPH	DUS4L	NUDT4	TAF5
KCNIP2	ABCC2	ZBTB38	MTMR10	RPAP1	PDXK	NKAIN3	BCAP29	UBE2N	PCGF6
C5H10orf76	DNMBP	RASA2	FAN1	LOC110401182	AGPAT3	GGH	SLC26A4	MRPL42	INA
HPS6	CPN1	RNF7	MPHOSPH10	TYRO3	TRAPPC10	TTPA	CBLL1	SOCS2	NT5C2
LOC110400580	ENTPD1	GRK7	FAM189A1	MGA	PWP2	YTHDF3	SLC26A3	CRADD	CNNM2
LDB1	LOC110399941	ATP1B3	MCEE	MAPKBP1	C1H21orf33	GRID1	DLD	PLXNC1	AS3MT
PPRC1	LOC110399996	LOC110397598	APBA2	JMJD7	ICOSLG	CCSER2	LAMB1	CEP83	BORCS7
LOC110399328	KNDC1	TFDP2	TJP1	LOC110401266	TMEM47	LOC110399997	LAMB4	TMCC3	LOC110399428
SLIT1	LOC110400395	GK5	LOC110403769	LOC110401265	LOC110400001	BICC1	ERGIC2	LOC110394073	WBP1L
ARHGAP19	LOC110400308	XRN1	TM2D3	SPTBN5	DMD	PHYHIPL	LRRK2	NDUFA12	SFXN2
RRP12	LOC110400114	ATR	ADAL	EHD4	LOC110400063	FAM13C	SLC2A13	NR2C1	ARL3
PGAM1	LOC110399950	PLS1	LARP6	LOC110401665	REPS2	SLC16A9	C1H12orf40	FGD6	TRIM8
EXOSC1	DNTT	TRPC1	LRRC49	LOC110401865	RBBP7	CCDC6	ABCD2	VEZT	SUFU
ZDHHC16	BLNK	PCOLCE2	THSD4	LOC110401864	TXLNG	ANK3	KIF21A	C1H3orf20	ACTR1A
MMS19	ZNF518A	PAQR9	LOC110403957	LOC110401676	SYAP1	CDK1	LOC110392401	METAP2	MFSD13A
UBTD1	CCNJ	U2SURP	MYO1E	LOC110401489	CTPS2	RHOBTB1	CPNE8	USP44	LOC110399438
ANKRD2	LOC110399516	CHST2	FAM81A	LOC110401490	GRPR	TMEM26	LOC110392405	NTN4	SLF2
HOGA1	BTAF1	SLC9A9	CCNB2	LOC110401872	AP1S2	PLEKHM3	TPRKB	SNRPF	SEMA4G
MORN4	CPEB3	C4H3orf58	RNF111	PLA2G4F	ZRSR2	FZD5	GTSE1	AMDHD1	MRPL43
PI4K2A	2005-03-01	PLOD2	SLTM	VPS39	TMEM27	CCNYL1	TRMU	HAL	TWNK
AVPI1	IDE	PLSCR1	MINDY2	TMEM87A	ACE2	METTL21A	CELSR1	CSF2RB	LZTS2
MARVELD1	KIF11	PLSCR5	ADAM10	GANC	BMX	CREB1	LOC110392413	NCF4	PDZD7
ZFYVE27	HHEX	ZIC4	LIPC	CAPN3	VEGFD	KLF7	GRAMD4	PVALB	SFXN3
SFRP5	EXOC6	GRID2	AQP9	ZNF106	PIGA	CPO	ANKRD26	IFT27	KAZALD1
GOLGA7B	LOC110399532	ATOH1	ALDH1A2	SNAP23	ASB11	FASTKD2	LSM8	CACNG2	TLX1
CRTAC1	LOC110400547	SMARCAD1	LOC110403539	LRRC57	ASB9	MDH1B	CTTNBP2	EIF3D	BTRC
R3HCC1L	MYOF	HPGDS	CGNL1	HAUS2	MOSPD2	DYTN	CFTR	FOXRED2	LOC110399218
LOC110400166	CEP55	LOC110397844	TCF12	STARD9	FANCB	FAM237A	ASZ1	TXN2	POLL
HPS1	FFAR4	SEC24B	ZNF280D	CDAN1	GLRA2	ADAM23	WNT2	MYH9	DPCD
HPSE2	RBP4	COL25A1	MNS1	LOC110401902	GEMIN8	ZDBF2	ST7	RBFOX2	FBXW4
LOC110399796	PDE6C	ETNPPL	TEX9	TTBK2	GPM6B	GPR1	CAPZA2	MB	FGF8
CNNM1	LOC110399339	OSTC	RFX7	LOC110401903	NRP1	EEF1B2	MET	RASD2	NPM3
GOT1	LGI1	RPL34	NEDD4	UBR1	ITGB1	NDUFS1	CAV1	MCM5	MGEA5
NKX2-3	SLC35G1	LEF1	PRTG	TMEM62	EPC1	INO80D	CAV2	HMOX1	KCNIP2
SLC25A28	PLCE1	HADH	PYGO1	PTGR2	KIF5B	NRP2	TES	TOM1	C5H10orf76
ENTPD7	NOC3L	LOC110398345	DNAAF4	ELMSAN1	ARHGAP12	PARD3B	TFEC	HMGXB4	HPS6
LOC110399793	TBC1D12	SGMS2	C9H15orf65	DNAL1	ZEB1	ICOS	SYT1	ISX	LOC110400580
LOC110399791	FGF13	PAPSS1	LOC110403796	LOC110401901	LOC110393551	CTLA4	PAWR	LARGE1	LDB1
CUTC	F9	DKK2	CCPG1	LOC110401900	ZNF438	CD28	PPP1R12A	SYN3	PPRC1
ABCC2	MCF2	VTI1A	PIGB	LOC110401907	SVIL	RAPH1	RPS16	TIMP3	LOC110399328
DNMBP	ATP11C	ZDHHC6	RAB27A	RIOX1	JCAD	ABI2	OTOGL	FBXO7	SLIT1
CPN1	ARL13A	ACSL5	RSL24D1	NUMB	MTPAP	LOC110399207	PTPRQ	LOC110393531	ARHGAP19
ENTPD1	LOC110403259	TECTB	UNC13C	PAPLN	MAP3K8	NBEAL1	MYF6	LOC110393539	RRP12
LOC110399941	XKRX	GPAM	CHD2	PSEN1	BAMBI	C5H2orf80	MYF5	RTCB	PGAM1
LOC110399996	NOX1	ADRA2A	RGMA	RBM25	WAC	LOC110399621	LIN7A	ASCL4	EXOSC1
KNDC1	CSTF2	SHOC2	MCTP2	ZFYVE1	LOC110393578	IDH1	ACSS3	PRDM4	ZDHHC16
LOC110400395	TRMT12	BBIP1	NR2F2	DCAF4	LOC110393577	PIKFYVE	PPFIA2	PWP1	MMS19
LOC110400308	SYTL4	PDCD4	LOC110392447	DPF3	MPP7	DNAJC10	CCDC59	BTBD11	UBTD1
LOC110400114	SRPX2	RBM20	ITIH5	RGS6	PTCHD3	PDE1A	METTL25	CRY1	ANKRD2
LOC110399950	TSPAN6	SMC3	ITIH2	SIPA1L1	YME1L1	BCL11B	TMTC2	MTERF2	HOGA1
DNTT	TNMD	DUSP5	KIN	PCNX1	MASTL	LOC110401985	CSF2RB	TMEM263	MORN4
FAS	PCDH19	SMNDC1	ATP5C1	MAP3K9	ACBD5	SETD3	NCF4	RIC8B	PI4K2A
ACTA2	DIAPH2	MXI1	TAF3	TTC9	ABI1	CCNK	PVALB	RFX4	AVPI1
STAMBPL1	PCDH11X	ADD3	GATA3	MED6	PDSS1	CCDC85C	IFT27	EFR3A	MARVELD1
ANKRD22	RAB27A	XPNPEP1	CELF2	LOC110401741	LOC110393835	HHIPL1	CACNG2	OC90	ZFYVE27
LOC110400539	RSL24D1	SORCS1	CSF2RB	LOC110401749	APBB1IP	LOC110401402	EIF3D	HHLA1	SFRP5
LOC110400538	UNC13C	SORCS3	NCF4	LOC110401750	LOC110394547	LOC110401851	FOXRED2	KCNQ3	GOLGA7B
LOC110400545	LOC110403657	CFAP58	PVALB	LOC110401751	GAD2	EML1	TXN2	LRRC6	CRTAC1
TMEM72	WDR72	ITPRIP	IFT27	SLC8A3	MYO3A	EVL	MYH9	TMEM71	R3HCC1L
CXCL12	ONECUT1	GSTO1	CACNG2	SMOC1	GPR158	DEGS2	RBFOX2	PHF20L1	LOC110400166
ERCC6	FAM214A	CFAP43	EIF3D	SLC10A1	THNSL1	YY1	MB	TG	HPS1
LOC110400626	ARPP19	SFR1	FOXRED2	SRSF5	ENKUR	SLC25A29	RASD2	SLA	HPSE2
DRGX	MYO5A	COL17A1	TXN2	SUSD6	PRTFDC1	SLC25A47	MCM5	WISP1	LOC110399796
C5H10orf71	MYO5C	SLK	MYH9	CCDC177	ARHGAP21	WARS	HMOX1	NDRG1	CNNM1
C5H10orf128	GNB5	STN1	RBFOX2	PLEKHD1	KIAA1217	WDR25	TOM1	ST3GAL1	GOT1
VSTM4	MAPK6	SH3PXD2A	MB	SLC39A9	OTUD1	BEGAIN	HMGXB4	ZFAT	NKX2-3
WDFY4	LEO1	NEURL1	RASD2	ERH	C2H10orf67	DLK1	ISX	FAM135B	SLC25A28
LRRC18	TMOD3	CALHM3	MCM5	GALNT16	PTF1A	DIO3	LARGE1	LOC110393522	ENTPD7
ARHGAP22	LOC110403736	CALHM1	HMOX1	EXD2	ARMC3	PPP2R5C	SYN3	COL22A1	LOC110399793
MAPK8	LYSMD2	CALHM2	TOM1	DCAF5	PIP4K2A	DYNC1H1	TIMP3	KCNK9	LOC110399791
FRMPD2	SCG3	PDCD11	HMGXB4	ACTN1	SPAG6	LOC110401933	FBXO7	TRAPPC9	CUTC
GDF10	AP4E1	USMG5	ISX	LOC110402073	LOC110395191	LOC110401934	LOC110393531	EPM2A	ABCC2
GDF2	TNFAIP8L3	TAF5	LARGE1	ZFP36L1	DNAJC1	HSP90AA1	LOC110393539	FBXO30	DNMBP
RBP3	GLDN	PCGF6	SYN3	RAD51B	MLLT10	WDR20	RTCB	SHPRH	CPN1
ZNF488	LOC110403699	INA	TIMP3	TMEM229B	LOC110394379	MOK	ASCL4	GRM1	ENTPD1
ANTXRL	DMXL2	NT5C2	FBXO7	PLEKHH1	HEPACAM2	ZNF839	PRDM4	RAB32	LOC110399941
LOC110400129	SEMA6D	CNNM2	LOC110393531	PIGH	VPS50	CINP	PWP1	ADGB	LOC110394552
LOC110400472	AGBL1	AS3MT	LOC110393539	ARG2	CALCR	TECPR2	BPGM	STXBP5	ZNF830
LOC110400301	KLHL25	BORCS7	RTCB	VTI1B	PROCR	ANKRD9	CALD1	SASH1	BAG1
LOC110400300	AKAP13	LOC110399428	ASCL4	LOC110401302	TFPI2	RCOR1	LOC110395770	UST	CHMP5
LOC110400134	SV2B	WBP1L	PRDM4	ZFYVE26	LOC110395035	OSGEP	RERG	TAB2	FH
LOC110399318	SLCO3A1	SFXN2	PWP1	LOC110401004	LOC110395032	NTNG1	PTPRO	ZC3H12D	SDHA
ZFAND4	ST8SIA2	ARL3	BTBD11	PLEK2	BET1	VAV3	EPS8	PPIL4	CCDC127
2008-03-01	FAM174B	TRIM8	CRY1	EIF2S1	COL1A2	SLC25A24	STRAP	GINM1	SLC6A19
ALOX5	CHD2	SUFU	MTERF2	ATP6V1D	CASD1	FAM102B	DERA	KATNA1	LOC110394804
LOC110399609	RGMA	ACTR1A	TMEM263	MPP5	SGCE	HENMT1	SLC15A5	LATS1	TERT
LOC110399612	MCTP2	MFSD13A	RIC8B	FAM71D	PPP1R9A	PRPF38B	MGST1	NUP43	CLPTM1L
TLL2	ARHGAP17	LOC110399438	RFX4	GPHN	LOC110393402	FNDC7	LMO3	PCMT1	LPCAT1
LOC110399446	LCMT1	SLF2	POLR3B	BMF	ASB4	STXBP3	PIK3C2G	LRP11	NDUFS6
ZP4	AQP8	SEMA4G	TCP11L2	SRP14	PDK4	AKNAD1	RERGL	PPP1R14C	IRX4
LOC110399879	PRKCB	MRPL43	CKAP4	EIF2AK4	DYNC1I1	GPSM2	LOC110399414	IYD	IRX2
HELLS	CACNG3	TWNK	NUAK1	GPR176	SLC25A13	CLCC1	LOC110399421	PLEKHG1	LOC110395090
PDLIM1	RBBP6	LZTS2	C1H12orf75	LOC110401309	DLX6	WDR47	ARHGAP31	MTHFD1L	SLC35B3
SORBS1	TNRC6A	PDZD7	APPL2	FSIP1	DLX5	CAMSAP2	UPK1B	ARID1B	EEF1E1
LOC110399493	LOC110405917	SFXN3	WASHC4	THBS1	SDHAF3	DDX59	C1H3orf30	TMEM242	BLOC1S5
EIF3F	NDUFAB1	KAZALD1	ALDH1L2	KATNBL1	ETV1	KIF14	IGSF11	ZDHHC14	TXNDC5
ANXA7	PALB2	TLX1	ERC1	EMC7	DGKB	ZNF281	LSAMP	SNX9	BMP6
PPP3CB	DCTN5	BTRC	FBXL14	LOC110401757	AGMO	NR5A2	PIBF1	SYNJ2	DSP
USP54	PLK1	LOC110399218	WNT5B	CHRM5	MEOX2	PTPRC	DIS3	SERAC1	RIOK1
MYOZ1	ERN2	POLL	ADIPOR2	AVEN	ISPD	PLPPR5	BORA	GTF2H5	SSR1
SYNPO2L	UBFD1	DPCD	CACNA2D4	RYR3	SOSTDC1	SNX7	MZT1	TULP4	RREB1
SEC24C	EARS2	FBXW4	LRTM2	LOC110401114	LRRC72	DPYD	LOC110408652	TMEM181	LY86
FUT11	GGA2	FGF8	DCP1B	LOC110401113	ANKMY2	PTBP2	DACH1	DYNLT1	F13A1
CHCHD1	COG7	NPM3	CACNA1C	GREM1	BZW2	RWDD3	KLHL1	SYTL3	NRN1
LOC110399731	SCNN1B	MGEA5	IL17RA	SCG5	TSPAN13	LOC110402471	LOC110408672	EZR	FARS2
ZSWIM8	SCNN1G	KCNIP2	CECR6	ARHGAP11A	AGR2	CNN3	MTRF1	TAGAP	LYRM4
NDST2	USP31	C5H10orf76	HDHD5	RASGRP1	AGR3	SLC44A3	NAA16	RSPH3	PPP1R3G
CAMK2G	HS3ST2	HPS6	ADA2	FAM98B	AHR	F3	RGCC	PLAGL1	RPP40
PLAU	HS3ST4	LOC110400580	LOC110395562	SPRED1	SNX13	ABCD3	VWA8	ZC2HC1B	CDYL
VCL	KDM8	LDB1	ATP6V1E1	LOC110401843	HDAC9	ARHGAP29	DGKH	LTV1	SEC24B
AP3M1	NSMCE1	PPRC1	BCL2L13	C6H14orf132	TWIST1	ABCA4	AKAP11	PHACTR2	COL25A1
ADK	IL4R	LOC110399328	BID	BDKRB2	FERD3L	TECR	TNFSF11	FUCA2	ETNPPL
KAT6B	IL21R	SLIT1	MICAL3	BDKRB1	MALSU1	GCLM	LOC110387739	PEX3	OSTC
DUPD1	LOC110405648	ARHGAP19	PEX26	ATG2B	IGF2BP3	DNTTIP2	EPSTI1	ADAT2	RPL34
LOC110400599	PDPK1	RRP12	LOC110395670	GSKIP	TRA2A	BCAR3	DNAJC15	AIG1	LEF1
LOC110399896	KCTD5	PGAM1	LOC110395666	AK7	CCDC126	FNBP1L	ENOX1	HIVEP2	HADH
SAMD8	UBE2I	EXOSC1	USP18	PAPOLA	FAM221A	DR1	LACC1	ADGRG6	LOC110398345
LOC110399897	TSR3	ZDHHC16	LOC110395690	VRK1	STK31	LOC110402562	CCDC122	VTA1	SGMS2
VDAC2	GNPTG	MMS19	KLF12	BCL11B	NPY	CCDC18	TSC22D1	NMBR	PAPSS1
COMTD1	C13H16orf91	UBTD1	KLF5	CDH13	MPP6	TMED5	NUFIP1	CITED2	DKK2
ICOS	UNKL	ANKRD2	PIBF1	MLYCD	DFNA5	MTF2	GPALPP1	TXLNB	GIMD1
CTLA4	LOC110405921	HOGA1	DIS3	HSBP1	OSBPL3	LOC110402565	GTF2F2	HECA	AIMP1
CD28	C13H16orf45	MORN4	BORA	WFDC1	LOC110393943	FAM69A	KCTD4	ABRACL
RAPH1	MARF1	PI4K2A	MZT1	KCNG4	C2H7orf31	RPL5	FLT1	REPS1
ABI2	NDE1	AVPI1	LOC110408652	ATP2C2	NPVF	EVI5	PAN3	CCDC28A
LOC110399207	MYH11	MARVELD1	DACH1	TLDC1	HNRNPA2B1	GFI1	FLT3	NHSL1
NBEAL1	FOPNL	ZFYVE27	ARL4A	COTL1	CBX3	RPAP2	CDX2	ARFGEF3
C5H2orf80	ABCC1	SFRP5	ETV1	KLHL36	SNX10	GLMN	PDX1	PERP
LOC110399621	ABCC6	GOLGA7B	DGKB	USP10	SKAP2	C7H1orf146	GSX1	LOC110395987
IDH1	LOC110405922	CRTAC1	AGMO	CRISPLD2	HOXA1	LOC110402239	POLR1D	TNFAIP3
PIKFYVE	XYLT1	R3HCC1L	MEOX2	LOC110404333	HOXA2	EPHX4	LNX2	OLIG3
DNAJC10	NECTIN3	LOC110400166	ISPD	ZDHHC7	HOXA3	BRDT	MTIF3	IFNGR1
PDE1A	PLCXD2	HPS1	SOSTDC1	LOC110404484	HOXA4	TGFBR3	GTF3A	IL22RA2
PPP1R1C	PHLDB2	HPSE2	LRRC72	FOXL1	HOXA5	CDC7	RASL11A	IL20RA
SSFA2	LOC110399412	LOC110399796	ANKMY2	FOXC2	HOXA6	HFM1	RPL21	SLC35D3
NEUROD1	ABHD10	CNNM1	BZW2	MTHFSD	HOXA7	ZNF644	USP12	PEX7
CERKL	TAGLN3	GOT1	TSPAN13	FOXF1	WIPF3	BARHL2	GPR12	MAP3K5
ITGA4	TMPRSS7	NKX2-3	AGR2	IRF8	SCRN1	ZNF326	WASF3	MAP7
UBE2E3	LOC110400865	SLC25A28	AGR3	LOC110404409	FKBP14	LRRC8D	CDK8	LOC110395475
APLNR	LOC110399460	ENTPD7	ZFHX4	LOC110404583	PLEKHA8	LRRC8C	RNF6	BCLAF1
LRRC55	LOC110400881	LOC110399793	PEX2	EMC8	COLQ	LRRC8B	ATP8A2	MTFR2
LOC110401332	LOC110400891	LOC110399791	PKIA	GINS2	HACL1	KYAT3	SHISA2	SLC9A9
INCENP	LOC110400937	CUTC	ZC2HC1A	GSE1	BTD	GTF2B	NUP58	C4H3orf58
TPCN2	CGGBP1	ABCC2	STMN2	LOC110404423	ANKRD28	PKN2	MTMR6	PLOD2
CCND1	ZNF654	DNMBP	HEY1	KIAA0513	GALNT15	LMO4	AMER2	PLSCR1
ORAOV1	C1H3orf38	CPN1	PRKD3	FBXO31	DPH3	HS2ST1	SPATA13	PLSCR5
FGF19	EPHA3	ENTPD1	QPCT	MAP1LC3B	OXNAD1	SELENOF	LOC110389272	ZIC4
FGF4	PROS1	LOC110399941	SLC30A6	ZCCHC14	RFTN1	SH3GLB1	MIPEP	ZIC1
FGF3	ARL13B	LOC110399996	SPAST	JPH3	DAZL	CLCA4	PARD3	AGTR1
ANO1	STX19	KNDC1	DPY30	KLHDC4	PLCL2	LOC110402929	NRP1	CPB1
FADD	NSUN3	LOC110400395	MEMO1	SLC7A5	TBC1D5	ODF2L	ITGB1	NCBP2
PPFIA1	LOC110403267	LOC110400308	SRD5A2	CA5A	SATB1	COL24A1	EPC1	PIGZ
CTTN	ABCG1	LOC110400114	AHCTF1	GJA8	KCNH8	ZNHIT6	KIF5B	MELTF
SHANK2	LOC110392658	LOC110399950	LOC110395706	GPR89B	LOC110395190	CYR61	ARHGAP12	DLG1
LOC110401274	TMPRSS3	DNTT	SCCPDH	PDZK1	EFHB	DDAH1	ZEB1	BDH1
LOC110401710	UBASH3A	BLNK	CNST	LOC110401493	THRB	BCL10	LOC110393551	LOC110397327
LOC110401010	RSPH1	ZNF518A	TFB2M	HTR1F	RARB	C7H1orf52	ZNF438	APOD
CD59	SLC37A1	CCNJ	SMYD3	POU1F1	LOC110393127	SYDE2	SVIL	PPP1R2
FBXO3	PDE9A	LOC110399516	KIF26B	CHMP2B	TOP2B	ADGRL4	JCAD	ACAP2
LMO2	WDR4	BTAF1	LOC110395708	VGLL3	NGLY1	LOC110402667	MTPAP	XXYLT1
CAPRIN1	NDUFV3	CPEB3	EFCAB2	CADM2	OXSM	PTGFR	MAP3K8	R3HCC1L
NAT10	PKNOX1	2005-03-01	HNRNPU	AHCTF1	LRRC3B	LOC110402668	BAMBI	LOC110400166
ABTB2	LOC110392660	IDE	LOC110396849	LOC110395706	NEK10	GIPC2	WAC	HPS1
ARFGAP2	LOC110403445	KIF11	DESI2	SCCPDH	SLC4A7	DNAJB4	NSUN6	HPSE2
C6H11orf49	LOC110403453	HHEX	ADSS	CNST	EOMES	FUBP1	CACNB2	LOC110399796
LRP4	U2AF1	EXOC6	C3H1orf100	TFB2M	CMC1	NEXN	SLC39A12	CNNM1
CKAP5	CRYAA	LOC110399532	ZBTB18	SMYD3	AZI2	MIGA1	LOC110395142	GOT1
F2	SIK1	LOC110400547	AKT3	KIF26B	RBMS3	USP33	LOC110392979	NKX2-3
ZNF408	HSF2BP	MYOF	SDCCAG8	LOC110395708	TGFBR2	ZZZ3	LOC110392981	SLC25A28
ARHGAP1	RRP1B	CEP55	CEP170	EFCAB2	GADL1	AK5	LOC110395140	ENTPD7
ATG13	PDXK	FFAR4	ASAP2	HNRNPU	LOC110394150	PIGK	LOC110395139	LOC110399793
HARBI1	AGPAT3	RBP4	ITGB1BP1	LOC110396849	MYLIP	ST6GALNAC5	STAM	LOC110399791
AMBRA1	TRAPPC10	PDE6C	CPSF3	DESI2	GMPR	ST6GALNAC3	HACD1	CUTC
CHRM4	PWP2	LOC110399339	IAH1	ADSS	ATXN1	PIF1	ST8SIA6	ABCC2
MDK	C1H21orf33	LGI1	ADAM17	C3H1orf100	STMND1	FAM183A	VIM	DNMBP
DGKZ	ICOSLG	SLC35G1	YWHAQ	ZBTB18	RBM24	EBNA1BP2	TRDMT1	CPN1
CREB3L1	PFKP	PLCE1	TAF1B	AKT3	CAP2	CFAP57	CUBN	ENTPD1
PHF21A	PITRM1	NOC3L	GRHL1	SDCCAG8	FAM8A1	TMEM125	RSU1	LOC110399941
LARGE2	LOC110394789	TBC1D12	KLF11	CEP170	NUP153	C7H1orf210	C1QL3	LOC110399996
PEX16	KLF6	LOC110400203	RRM2	LOC110396100	LOC110393366	TIE1	PTER	KNDC1
MAPK8IP1	FZD8	TNKS2	MUC4	LOC110396816	PAK1IP1	MPL	MINDY3	LOC110400395
CRY2	GJD4	PPP1R3C	TNK2	DACT2	LOC110393368	CDC20	ITGA8	LOC110400308
SLC35C1	CCNY	HECTD2	TFRC	FRMD1	GFOD1	ELOVL1	FAM171A1	LOC110400114
LOC110401290	LRRC3B	PCGF5	SLC51A	KIF25	LOC110393180	MED8	NMT2	LOC110399950
CHST1	NEK10	ANKRD1	LOC110397528	AFDN	PHACTR1	SZT2	RPP38	DNTT
LOC110401828	SLC4A7	RPP30	PCYT1A	LOC110395657	EDN1	HYI	ACBD7	BLNK
LOC110401826	EOMES	HTR7	LOC110397529	UNC93A	HIVEP1	PTPRF	OLAH	ZNF518A
ZFYVE19	CMC1	GRID1	PDCD1	TTLL2	ADTRP	C13H16orf72	CROT	CCNJ
PPP1R14D	AZI2	CCSER2	LOC110398547	CCR6	TMEM170B	USP7	LOC110392993	LOC110399516
SPINT1	RBMS3	LOC110399997	MASP1	FGFR1OP	NEDD9	CARHSP1	LOC110394090	BTAF1
RHOV	ZNF830	BICC1	SST	RNASET2	LOC110395090	PMM2	RUNDC3B	CPEB3
VPS18	BAG1	PHYHIPL	BCL6	LOC110396588	SLC35B3	TMEM186	SLC25A40	2005-03-01
DLL4	CHMP5	FAM13C	LPP	RPS6KA2	EEF1E1	ABAT	DBF4	IDE
CHAC1	FH	SLC16A9	TP63	MPC1	BLOC1S5	METTL22	ADAM22	KIF11
INO80	SDHA	CCDC6	P3H2	SFT2D1	TXNDC5	TMEM114	SRI	HHEX
EXD1	CCDC127	ANK3	CLDN1	T	BMP6	RBFOX1	STEAP4	EXOC6
CHP1	SLC6A19	CTNNA3	CLDN16	PDE10A	DSP	NOC4L	ZNF804B	LOC110399532
OIP5	LOC110394804	DNAJC12	TMEM207	RFC1	RIOK1	EP400	THSD7A	LOC110400547
NUSAP1	TERT	SIRT1	LOC110398225	WDR19	SSR1	PUS1	TMEM106B	MYOF
NDUFAF1	CLPTM1L	HERC4	LOC110398226	KLHL5	RREB1	ULK1	LOC110394543	CEP55
RTF1	LPCAT1	MYPN	GMNC	TMEM156	LY86	MMP17	VWDE	FFAR4
LOC110402031	NDUFS6	ATOH7	OSTN	FAM114A1	F13A1	SFSWAP	SCIN	RBP4
ITPKA	IRX4	PBLD	UTS2B	LOC110398634	NRN1	ADGRD1	ARL4A	PDE6C
LTK	IRX2	HNRNPH3	CCDC50	KLF3	FARS2	RAN	ETV1	LOC110399339
RPAP1	RAB2A	RUFY2	FGF12	TBC1D1	MTCL1	STX2	DGKB	LGI1
LOC110401182	CHD7	DNA2	MB21D2	LOC110398124	RAB12	RIMBP2	AGMO	SLC35G1
TYRO3	CLVS1	SLC25A16	LOC110397406	PGM2	PTPRM	PIWIL1	MEOX2	PLCE1
MGA	ASPH	TET1	DNER	RELL1	LRRC30	FZD10	ISPD	NOC3L
MAPKBP1	NKAIN3	CCAR1	TRIP12	C4H4orf19	LAMA1	TMEM132D	SOSTDC1	TBC1D12
JMJD7	GGH	STOX1	SLC16A14	NWD2	ARHGAP28	GLT1D1	LRRC72	LOC110400203
LOC110401266	TTPA	LOC110400586	ZBTB38	DTHD1	TMEM200C	SLC15A4	ANKMY2	TNKS2
LOC110401265	YTHDF3	LOC110400587	RASA2	ARAP2	LOC110394069	TMEM132C	BZW2	PPP1R3C
SPTBN5	SLC30A6	KIF1BP	RNF7	LOC110398909	EPB41L3	TMEM132B	TSPAN13	HECTD2
EHD4	SPAST	SRGN	GRK7	SLC5A9	ZBTB14	PREX1	AGR2	PCGF5
LOC110401665	DPY30	VPS26A	ATP1B3	SPATA6	AKAIN1	ARFGEF2	AGR3	ANKRD1
LOC110401865	MEMO1	SUPV3L1	LOC110397598	LOC110402371	DLGAP1	CSE1L	AHR	RPP30
LOC110401864	SRD5A2	LOC110399274	TFDP2	ELAVL4	SNTG1	STAU1	KIF13A	HTR7
LOC110401676	AHCTF1	LOC110399272	GK5	DMRTA2	PCMTD1	LOC110408237	SIRT5	KIF20B
LOC110401489	LOC110395706	TACR2	XRN1	FAF1	ST18	KCNB1	NOL7	PANK1
LOC110401490	SCCPDH	TSPAN15	ATR	CDKN2C	ALKAL1	LOC110408431	RANBP9	SLC16A12
LOC110401872	CNST	COL13A1	PLS1	RNF11	RB1CC1	LOC110408430	MCUR1	ICOS
PLA2G4F	TFB2M	LOC110399315	TRPC1	TTC39A	NPBWR1	LOC110408359	RNF182	CTLA4
VPS39	SMYD3	AIFM2	PCOLCE2	EPS15	OPRK1	EPB42	CD83	CD28
TMEM87A	KIF26B	CHST3	PAQR9	OSBPL9	ATP6V1H	CCNDBP1	JARID2	RAPH1
GANC	LOC110395708	PSAP	U2SURP	NRDC	RGS20	ZNFX1	DTNBP1	ABI2
CAPN3	EFCAB2	LOC110400620	CHST2	RAB3B	TCEA1	PHACTR3	MYLIP	LOC110399207
ZNF106	HNRNPU	CDH23	SLC9A9	TXNDC12	LYPLA1	SYCP2	GMPR	NBEAL1
SNAP23	LOC110396849	VSIR	C4H3orf58	KTI12	MRPL15	PPP1R3D	ATXN1	C5H2orf80
LRRC57	DESI2	SLC29A3	PLOD2	BTF3L4	LOC110393634	FAM217B	STMND1	LOC110399621
HAUS2	ADSS	UNC5B	PLSCR1	ZFYVE9	LOC110394957	CDH4	RBM24	IDH1
STARD9	C3H1orf100	PCBD1	PLSCR5	CC2D1B	SULF1	TAF4	CAP2	PIKFYVE
CDAN1	ZBTB18	SGPL1	ZIC4	ORC1	SLCO5A1	LSM14B	FAM8A1	DNAJC10
LOC110401902	AKT3	LOC110400014	NR3C2	PRPF38A	PRDM14	PSMA7	NUP153	PDE1A
TTBK2	SDCCAG8	LOC110400013	IQCM	ZCCHC11	NCOA2	SS18L1	LOC110393366	PPP1R1C
LOC110401903	CEP170	ADAMTS14	DCLK2	GPX7	TRAM1	MTG2	PAK1IP1	SSFA2
UBR1	LOC110396100	PALD1	LRBA	FAM159A	LACTB2	HRH3	MMP16	NEUROD1
TMEM62	MAP1LC3C	EIF4EBP2	MAB21L2	LOC110402528	XKR9	OSBPL2	RIPK2	CERKL
PTGR2	EXO1	LRRC20	RPS3A	LOC110402521	EYA1	ADRM1	LOC110394357	ITGA4
ELMSAN1	LOC110395878	NPFFR1	SH3D19	ECHDC2	MSC	LAMA5	OSGIN2	UBE2E3
DNAL1	WDR64	PPA1	FAM160A1	SCP2	TRPA1	LOC110399414	NBN	KCNA4
LOC110401901	OPN3	SAR1A	GATB	PODN	KCNB2	LOC110399421	DECR1	FSHB
LOC110401900	PIGM	TYSND1	FBXW7	PYGO1	TERF1	ARHGAP31	CALB1	ARL14EP
LOC110401907	RGS7	SPOCK2	CCSER1	DNAAF4	SBSPON	UPK1B	LOC110393648	MPPED2
RIOX1	EPM2A	ASCC1	GRID2	C9H15orf65	RPL7	C1H3orf30	TMEM64	DNAJC24
NUMB	FBXO30	ANAPC16	ATOH1	LOC110403796	RDH10	IGSF11	NECAB1	IMMP1L
PAPLN	NUP43	DDIT4	SMARCAD1	CCPG1	STAU2	LSAMP	C2H8orf88	ELP4
PSEN1	PCMT1	DNAJB12	HPGDS	PIGB	ZFHX4	GAP43	TMEM55A	PAX6
RBM25	LRP11	MICU1	LOC110397844	RAB27A	PEX2	LOC110399287	OTUD6B	WT1
ZFYVE1	PPP1R14C	MCU	SEC24B	RSL24D1	PKIA	ZBTB20	SLC26A7	RCN1
DCAF4	IYD	OIT3	COL25A1	UNC13C	ZC2HC1A	ZPLD1	RUNX1T1	EIF3M
DPF3	PLEKHG1	PLA2G12B	LOC110398553	LOC110403657	STMN2	NHS	FAM92A	CCDC73
RGS6	MTHFD1L	P4HA1	KLHL8	WDR72	HEY1	REPS2	RBM12B	PRRG4
SIPA1L1	MAP3K7	NUDT13	AFF1	ONECUT1	MRPS28	RBBP7	TMEM67	QSER1
PCNX1	BACH2	ECD	PTPN13	FAM214A	TPD52	TXLNG	PDP1	DEPDC7
MAP3K9	GJA10	FAM149B1	MAPK10	ARPP19	ZBTB10	SYAP1	CDH17	TCP11L1
TTC9	CASP8AP2	DNAJC9	ARHGAP24	MYO5A	ZNF704	CTPS2	GEM	CSTF3
MED6	MDN1	TFAM	COPS4	MYO5C	PAG1	GRPR	RAD54B	HIPK3
LOC110401741	LYRM2	UBE2D1	LIN54	GNB5	TRPS1	AP1S2	FSBP	KIAA1549L
LOC110401749	ANKRD6	CISD1	THAP9	MAPK6	EIF3H	ZRSR2	LOC110394517	WDR25
LOC110401750	RRAGD	IPMK	SEC31A	LEO1	UTP23	TMEM27	VIRMA	BEGAIN
LOC110401751	UBE2J1	HOXD3	SCD5	TMOD3	RAD21	ACE2	ESRP1	DLK1
SLC8A3	GABRR2	HOXD8	TMEM150C	LOC110403736	SLC30A8	BMX	DPY19L4	DIO3
SLC39A9	GABRR1	HOXD9	ENOPH1	LYSMD2	MED30	VEGFD	LOC110393510	PPP2R5C
ERH	ETNPPL	HOXD10	HNRNPDL	SCG3	EXT1	PIGA	INTS8	DYNC1H1
GALNT16	OSTC	HOXD11	HNRNPD	AP4E1	SAMD12	ASB11	CCNE2	LOC110401933
EXD2	RPL34	HOXD12	PLAC8	TNFAIP8L3	TNFRSF11B	ASB9	PLCB4	LOC110401934
DCAF5	LEF1	HOXD13	LOC110398286	GLDN	COLEC10	MOSPD2	PLCB1	HSP90AA1
ACTN1	HADH	LNPK	COQ2	LOC110403699	MAL2	FANCB	TMX4	WDR20
LOC110402073	LOC110398345	ATP5G3	HPSE	DMXL2	NOV	GLRA2	HAO1	MOK
ZFP36L1	SGMS2	ATF2	HELQ	SEMA6D	ENPP2	KLF12	LOC110396664	ZNF839
RAD51B	ADRA2A	CHN1	MRPS18C	SLC24A5	TAF2	KLF5	BMP2	CINP
TMEM229B	SHOC2	CHRNA1	ABRAXAS1	MYEF2	DSCC1	PIBF1	FERMT1	TECPR2
PLEKHH1	BBIP1	WIPF1	LOC110399072	CTXN2	DEPTOR	DIS3	LRRN4	ANKRD9
PIGH	PDCD4	GPR155	GPAT3	SLC12A1	COL14A1	BORA	CCT4	RCOR1
ARG2	RBM20	SCRN3	NKX6-1	ADAMTSL3	MRPL13	MZT1	FAM161A	TRAF3
VTI1B	SMC3	CIR1	CDS1	EFL1	MTBP	LOC110408652	DTD1	AMN
LOC110401302	DUSP5	SP9	WDFY3	SAXO2	SNTB1	DACH1	SEC23B	CDC42BPB
ZFYVE26	SMNDC1	OLA1	PPM1K	MEX3B	HAS2	THSD7A	POLR3F	EXOC3L4
LOC110401004	MXI1	SP3	CTNNA3	TMC3	ZHX2	TMEM106B	DZANK1	TNFAIP2
PLEK2	ADD3	CDCA7	DNAJC12	STARD5	DERL1	LOC110394543	BIRC5	LOC110401586
EIF2S1	XPNPEP1	MAP3K20	SIRT1	IL16	TBC1D31	VWDE	KAT14	EIF5
ATP6V1D	SORCS1	RAPGEF4	HERC4	CFAP161	FAM83A	SCIN	PET117	MARK3
MPP5	SORCS3	LOC110400359	MYPN	TLNRD1	C2H8orf76	ARL4A	OVOL2	CKB
FAM71D	CFAP58	PDK1	ATOH7	MESD	ZHX1	ETV1	MGME1	LOC110401853
GPHN	ITPRIP	ITGA6	PBLD	CEMIP	LOC110393515	DGKB	SNX5	TRMT61A
BMF	GSTO1	DLX1	HNRNPH3	LOC110403966	ATAD2	AGMO	RRBP1	BAG5
SRP14	CFAP43	METAP1D	RUFY2	LOC110403968	WDYHV1	MEOX2	DSTN	APOPT1
EIF2AK4	SFR1	HAT1	DNA2	ABHD17C	FBXO32	ISPD	CST3	KLC1
GPR176	COL17A1	SLC25A12	SLC25A16	ARNT2	KLHL38	SOSTDC1	GPCPD1	XRCC3
LOC110401309	SLK	DYNC1I2	TET1	FAH	ANXA13	LRRC72	C3H20orf196	ZFYVE21
FSIP1	STN1	LOC110400289	CCAR1	ZFAND6	FAM91A1	ANKMY2	CHGB	PPP1R13B
NTNG1	SH3PXD2A	DCAF17	STOX1	BCL2A1	FER1L6	BZW2	TRMT6	C6H14orf2
VAV3	PTPN21	METTL8	LOC110400586	MTHFS	TMEM65	TSPAN13	MCM8	TDRD9
SLC25A24	ZC3H14	TLK1	LOC110400587	KIAA1024	RNF139	AGR2	CRLS1	RD3L
FAM102B	EML5	GORASP2	KIF1BP	PEX11A	TATDN1	AGR3	STUM	ASPG
HENMT1	TTC8	GAD1	SRGN	PLIN1	NDUFB9	AHR	PARP1	KIF26A
PRPF38B	LOC110402044	MYO3B	VPS26A	LOC110403836	MTSS1	SNX13	LIN9	BBIP1
FNDC7	FOXN3	SP5	SUPV3L1	KIF7	CCDC28A	HDAC9	MIXL1	PDCD4
STXBP3	EFCAB11	UBR3	LOC110399274	TICRR	NHSL1	GPNMB	ACBD3	RBM20
AKNAD1	TDP1	METTL5	LOC110399272	RHCG	ARFGEF3	MALSU1	LOC110396752	SMC3
GPSM2	KCNK13	SSB	TACR2	POLG	PERP	IGF2BP3	SDE2	DUSP5
CLCC1	PSMC1	KLHL23	TSPAN15	FANCI	LOC110395987	TRA2A	LEFTY1	SMNDC1
WDR47	NRDE2	PHOSPHO2	COL13A1	RLBP1	TNFAIP3	CCDC126	TMEM63A	MXI1
CAMSAP2	CALM1	CCDC173	LOC110399315	ABHD2	OLIG3	FAM221A	EPHX1	ADD3
DDX59	TTC7B	LOC110400142	AIFM2	MFGE8	IFNGR1	STK31	SRP9	XPNPEP1
KIF14	RPS6KA5	PPIG	CHST3	HAPLN3	IL22RA2	NPY	ENAH	SORCS1
ZNF281	C6H14orf159	FASTKD1	PSAP	ACAN	IL20RA	MPP6	LBR	SORCS3
NR5A2	GPR68	KLHL41	LOC110400620	LOC110403900	SLC35D3	DFNA5	DNAH14	CFAP58
PTPRC	CCDC88C	BBS5	CDH23	DET1	PEX7	OSBPL3	CNIH3	ITPRIP
SLC44A3	PPP4R3A	LOC110400225	VSIR	MRPS11	MAP3K5	LOC110393943	WDR26	LIPA
F3	TC2N	LRP2	SLC29A3	MRPL46	MAP7	C2H7orf31	CNIH4	CH25H
ABCD3	FBLN5	LOC110400226	UNC5B	NTRK3	LOC110395475	NPVF	NVL	FAS
ARHGAP29	TRIP11	LOC110399582	PCBD1	CADPS2	BCLAF1	HNRNPA2B1	DEGS1	ACTA2
ABCA4	ATXN3	ABCB11	SGPL1	FEZF1	MTFR2	CBX3	FBXO28	STAMBPL1
TECR	NDUFB1	G6PC2	LOC110400014	AASS	PDE7B	SNX10	TP53BP2	ANKRD22
GCLM	CPSF2	SPC25	LOC110400013	PTPRZ1	AHI1	SKAP2	LOC110395702	LOC110400539
DNTTIP2	KLHL4	CERS6	ADAMTS14	LOC110392603	MYB	HOXA1	CAPN8	LOC110400538
BCAR3	DACH2	STK39	PALD1	FAM3C	HBS1L	HOXA2	SUSD4	LOC110400545
FNBP1L	LOC110403045	B3GALT1	EIF4EBP2	WNT16	ALDH8A1	HOXA3	TLR5	TMEM72
DR1	ZNF711	XIRP2	LRRC20	CPED1	PTPRK	HOXA4	DISP1	CXCL12
LOC110402562	LOC110403144	LOC110399868	NPFFR1	ING3	THEMIS	HOXA5	BROX	ERCC6
CCDC18	APOOL	LOC110400414	PPA1	TSPAN12	C3H6orf58	HOXA6	AIDA	LOC110400626
TMED5	LOC110403333	TTC21B	SAR1A	KCND2	SOGA3	HOXA7	MIA3	DRGX
MTF2	HDX	LOC110400228	TYSND1	ANKRD26	KIAA0408	ZNF516	TAF1A	C5H10orf71
LOC110402565	RPS6KA6	GALNT3	SPOCK2	LSM8	ECHDC1	TSHZ1	HHIPL2	C5H10orf128
FAM69A	POU3F4	CSRNP3	ASCC1	CTTNBP2	RNF146	ZADH2	DUSP10	VSTM4
RPL5	LOC110403321	SCN2A	ANAPC16	ABHD10	RSPO3	ZNF407	HLX	WDFY4
EVI5	LOC110403320	LOC110400420	DDIT4	TAGLN3	LOC110396028	CNDP1	2001-03-01	LRRC18
GFI1	LOC110403118	SLC38A11	DNAJB12	TMPRSS7	CENPW	CNDP2	PFN3	ARHGAP22
RPAP2	SH3BGRL	COBLL1	MICU1	LOC110400865	TRMT11	FAM69C	C3H1orf115	MAPK8
GLMN	LOC110403235	IHH	MCU	LOC110399460	HINT3	C2H18orf63	MARK1	FRMPD2
C7H1orf146	BRWD3	LOC110399849	OIT3	LOC110400881	NCOA7	LOC110394093	RAB3GAP2	GDF10
LOC110402239	LOC110403224	CFAP65	PLA2G12B	LOC110400891	HEY2	TIMM21	IARS2	GDF2
EPHX4	LOC110403335	CRYBA2	P4HA1	LOC110400937	TPD52L1	FBXO15	BPNT1	RBP3
BRDT	LOC110402978	FEV	NUDT13	CGGBP1	HDDC2	NETO1	EPRS	ZNF488
TGFBR3	LOC110402975	CDK5R2	ECD	ZNF654	NKAIN2	SLX4IP	SLC30A10	ANTXRL
CDC7	LOC110402977	WNT10A	FAM149B1	C1H3orf38	ADRA2A	MKKS	LYPLAL1	LOC110400129
HFM1	LOC110403465	WNT6	DNAJC9	EPHA3	SHOC2	SNAP25	TGFB2	LOC110400472
ZNF644	LOC110403467	LOC110400531	TFAM	PROS1	BBIP1	ANKEF1	RRP15	LOC110400301
BARHL2	VAMP7	PRKAG3	UBE2D1	ARL13B	PDCD4	PAK5	SPATA17	LOC110400300
ZNF326	LOC110403464	TTLL4	CISD1	STX19	RBM20	LOC110395540	GPATCH2	LOC110400134
LRRC8D	ZNF185	STK36	IPMK	NSUN3	SMC3	LAMP5	ESRRG	LOC110399318
LRRC8C	NSDHL	RNF25	CDC42BPB	SETD4	DUSP5	PLCB4	USH2A	ZFAND4
LRRC8B	CETN2	LOC110400533	EXOC3L4	LOC110402739	SMNDC1	PLCB1	KCTD3	2008-03-01
KYAT3	LOC110402999	ZNF142	TNFAIP2	DOPEY2	MXI1	TMX4	KCNK2	ALOX5
GTF2B	LOC110402997	PLCD4	LOC110401586	MORC3	ADD3	HAO1	LOC110395510	LOC110399609
PKN2	LOC110403337	CNOT9	EIF5	CHAF1B	XPNPEP1	LOC110396664	CENPF	LOC110399612
UNC13C	LOC110403462	USP37	MARK3	CLDN14	SORCS1	SHPRH	PTPN14	TLL2
LOC110403657	LOC110403338	VIL1	CKB	SIM2	SORCS3	GRM1	SMYD2	LOC110399446
WDR72	GLOD5	CTDSP1	LOC110401853	HLCS	CFAP58	RAB32	LOC110396135	ZP4
ONECUT1	LOC110403254	SLC11A1	TRMT61A	PIGP	ITPRIP	ADGB	PROX1	LOC110399879
FAM214A	LOC110403236	PNKD	BAG5	TTC3	GSTO1	STXBP5	HS3ST5	HELLS
ARPP19	LOC110403237	TMBIM1	APOPT1	DSCR3	CFAP43	SASH1	HDAC2	PDLIM1
MYO5A	LOC110403064	AAMP	KLC1	DYRK1A	SFR1	UST	MARCKS	SORBS1
MYO5C	KLF8	ARPC2	XRCC3	KCNJ6	COL17A1	TAB2	LAMA4	LOC110399493
GNB5	LOC110403116	LOC110400551	ZFYVE21	KCNJ15	SLK	ZC3H12D	TUBE1	EIF3F
MAPK6	C8H8orf48	RUFY4	PPP1R13B	ERG	STN1	NAALADL2	WISP3	ANXA7
LEO1	MTMR8	TNS1	C6H14orf2	ETS2	SH3PXD2A	LOC110398167	FYN	PPP3CB
TMOD3	ASB12	IGFBP5	TDRD9	PSMG1	NEURL1	TBL1XR1	FBXL4	USP54
LOC110403736	AMER1	IGFBP2	RD3L	BRWD1	CALHM3	LOC110398166	POU3F2	MYOZ1
LYSMD2	ARHGEF9	RPL37A	ASPG	MALRD1	CALHM1	ZMAT3	MMS22L	SYNPO2L
SCG3	LOC110403438	SMARCAL1	KIF26A	ARL5B	CALHM2	PIK3CA	KLHL32	SEC24C
AP4E1	LOC110403339	2004-03-01	C6H14orf180	NSUN6	PDCD11	ZNF639	NDUFAF4	FUT11
TNFAIP8L3	LOC110403442	XRCC5	TMEM179	CACNB2	USMG5	MFN1	GPR63	CHCHD1
GLDN	CHIC1	TMEM169	LOC110401316	SLC39A12	TAF5	GNB4	FHL5	LOC110399731
LOC110403699	LOC110403440	PECR	LOC110401854	LOC110395142	PCGF6	ACTL6A	UFL1	ZSWIM8
DMXL2	LOC110403439	MAP3K2	LOC110400744	LOC110392979	INA	MRPL47	FUT9	NDST2
SEMA6D	LOC110403443	ERCC3	ADSSL1	LOC110392981	NT5C2	NDUFB5	CD109	CAMK2G
SLC24A5	LOC110403441	LOC110399800	SIVA1	LOC110395140	CNNM2	USP13	SLC17A5	PLAU
MYEF2	LOC110403292	BIN1	AKT1	LOC110395139	SLF2	PEX5L	LOC110396396	VCL
CTXN2	LOC110403383	LOC110399220	ZBTB42	STAM	SEMA4G	TTC14	EEF1A1	AP3M1
SLC12A1	SLC16A2	GYPC	LOC110401855	HACD1	MRPL43	CCDC39	MTO1	ADK
SLC25A1	RLIM	CNTNAP5	CEP170B	ST8SIA6	TWNK	FXR1	MB21D1	KAT6B
CLTCL1	NEXMIF	KCNA4	PLD4	VIM	LZTS2	DNAJC19	DDX43	DUPD1
SNAP29	ABCB7	FSHB	AHNAK2	TRDMT1	PDZD7	DNER	KCNQ5	LOC110400599
PI4KA	UPRT	ARL14EP	C6H14orf79	CUBN	SFXN3	TRIP12	RIMS1	LOC110399896
SERPIND1	ZDHHC15	MPPED2	LOC110401562	RSU1	KAZALD1	SLC16A14	ASRGL1	SAMD8
HIC2	FGF16	DNAJC24	CDCA4	C1QL3	TLX1	ZBTB38	OGFRL1	LOC110399897
UBE2L3	ATRX	IMMP1L	LOC110401433	PTER	BTRC	RASA2	B3GAT2	VDAC2
YDJC	MAGT1	ELP4	GPR132	MINDY3	LOC110399218	RNF7	SMAP1	COMTD1
SDF2L1	LOC110403539	PAX6	JAG2	ITGA8	POLL	GRK7	SDHAF4	ZNF503
TOP3B	CGNL1	WT1	NUDT14	FAM171A1	DPCD	ATP1B3	FAM135A	LRMDA
PPM1F	TCF12	RCN1	PLPPR5	NMT2	FBXW4	LOC110397598	LOC110396793	KCNMA1
MAPK1	ZNF280D	EIF3M	SNX7	RPP38	FGF8	TFDP2	LOC110396792	DLG5
YPEL1	MNS1	CCDC73	DPYD	ACBD7	NPM3	GK5	LOC110396400	POLR3A
PPIL2	TEX9	PRRG4	PTBP2	OLAH	MGEA5	XRN1	LOC110396791	RPS24
LOC110406177	RFX7	QSER1	RWDD3	CROT	KCNIP2	ATR	PHF3	GRID1
MRPL40	NEDD4	DEPDC7	LOC110402471	LOC110392993	C5H10orf76	PLS1	PTP4A1	CCSER2
C14H22orf39	PRTG	TCP11L1	CNN3	LOC110394090	HPS6	TRPC1	LOC110396041	LOC110399997
UFD1	PYGO1	CSTF3	SLC44A3	RUNDC3B	LOC110400580	PCOLCE2	LGSN	BICC1
CDC45	DNAAF4	HIPK3	F3	SLC25A40	LDB1	PAQR9	KHDRBS2	PHYHIPL
CLDN5	C9H15orf65	KIAA1549L	ABCD3	DBF4	PPRC1	U2SURP	PRIM2	FAM13C
LOC110406600	LOC110403796	AMBRA1	ARHGAP29	ADAM22	LOC110399328	CHST2	RAB23	SLC16A9
2005-09-01	CCPG1	CHRM4	ABCA4	SRI	SLIT1	SLC9A9	BAG2	CCDC6
GP1BB	PIGB	MDK	TECR	STEAP4	ARHGAP19	C4H3orf58	LOC110395841	ANK3
TBX1	CYTH3	DGKZ	GCLM	ZNF804B	RRP12	PLOD2	BEND6	CDK1
LOC110406601	RMI2	CREB3L1	DNTTIP2	ISPD	PGAM1	PLSCR1	DST	RHOBTB1
LOC110406220	SOCS1	PHF21A	BCAR3	SOSTDC1	EXOSC1	PLSCR5	COL21A1	TMEM26
GNB1L	CLEC16A	LARGE2	FNBP1L	LRRC72	ZDHHC16	ZIC4	BMP5	CTNNA3
TXNRD2	DEXI	PEX16	DR1	ANKMY2	MMS19	ZIC1	HMGCLL1	LRRTM3
COMT	CIITA	MAPK8IP1	LOC110402562	BZW2	UBTD1	AGTR1	GFRAL	DNAJC12
ARVCF	TVP23A	CRY2	CCDC18	TSPAN13	ANKRD2	CPB1	HCRTR2	SIRT1
TANGO2	NUBP1	SLC35C1	TMED5	AGR2	HOGA1	NCBP2	FAM83B	HERC4
DGCR8	TEKT5	LOC110401290	MTF2	AGR3	MORN4	PIGZ	TINAG	MYPN
TRMT2A	EMP2	CHST1	LOC110402565	AHR	PI4K2A	MELTF	MLIP	ATOH7
RANBP1	LOC110405937	LOC110401828	FAM69A	SNX13	AVPI1	DLG1	LOC110396095	PBLD
ZDHHC8	GRIN2A	LOC110401826	RPL5	HDAC9	MARVELD1	CCSER1	LRRC1	HNRNPH3
PGAM5	LOC110405887	ZFYVE19	EVI5	TWIST1	ZFYVE27	GRID2	LOC110395575	RUFY2
ANKLE2	C13H16orf72	PPP1R14D	GFI1	FERD3L	SFRP5	ATOH1	KLHL31	DNA2
GOLGA3	USP7	SPINT1	RPAP2	PRDM14	GOLGA7B	SMARCAD1	GCLC	SLC25A16
LOC110406235	CARHSP1	RHOV	GLMN	NCOA2	CRTAC1	HPGDS	ELOVL5	TET1
CHFR	PMM2	VPS18	C7H1orf146	TRAM1	R3HCC1L	LOC110397844	GCM1	CCAR1
FBRSL1	TMEM186	DLL4	LOC110402239	LACTB2	LOC110400166	SEC24B	FBXO9	STOX1
GALNT9	ABAT	CHAC1	EPHX4	XKR9	HPS1	COL25A1	ICK	LOC110400586
BCAS3	METTL22	INO80	BRDT	EYA1	HPSE2	ETNPPL	LOC110396690	LOC110400587
PPM1D	TMEM114	EXD1	TGFBR3	MSC	LOC110399796	OSTC	LOC110395444	KIF1BP
APPBP2	RNFT1	CHP1	CDC7	TRPA1	CNNM1	RPL34	LOC110395443	SRGN
C18H17orf64	MED13	OIP5	HFM1	KCNB2	GOT1	LEF1	EIPR1	VPS26A
USP32	INTS2	NUSAP1	ZNF644	TERF1	NKX2-3	HADH	TRAPPC12	SUPV3L1
CA4	BRIP1	NDUFAF1	BARHL2	SBSPON	SLC25A28	LOC110398345	ADI1	LOC110399274
LOC110407913	TBX4	RTF1	ATPAF1	RPL7	ENTPD7	SGMS2	RNASEH1	LOC110399272
ZNHIT3	TBX2	LOC110402031	EFCAB14	RDH10	LOC110399793	PAPSS1	RPS7	TACR2
MYO19	BCAS3	ITPKA	LOC110402749	STAU2	LOC110399791	DKK2	COLEC11	TSPAN15
PIGW	PPM1D	LTK	LOC110402750	UBE2W	CUTC	GIMD1	SOX11	COL13A1
GGNBP2	APPBP2	RPAP1	PDZK1IP1	ELOC	ABCC2	AIMP1	CMPK2	LOC110399315
DHRS11	C18H17orf64	LOC110401182	TAL1	EFR3A	DNMBP	TBCK	RSAD2	AIFM2
LHX1	USP32	TYRO3	STIL	OC90	CPN1	NPNT	RNF144A	CHST3
AATF	CA4	MGA	CMPK1	HHLA1	ENTPD1	GSTCD	TAF1B	PSAP
ACACA	LOC110407913	MAPKBP1	FOXE3	KCNQ3	LOC110399941	INTS12	GRHL1	LOC110400620
LOC110407737	ZNHIT3	JMJD7	FOXD2	LRRC6	LOC110399996	ARHGEF38	KLF11	CDH23
TADA2A	MYO19	LOC110401266	TRABD2B	TMEM71	KNDC1	PPA2	RRM2	VSIR
DUSP14	PIGW	LOC110401265	SLC5A9	PHF20L1	LOC110400395	TET2	HPCAL1	SLC29A3
SYNRG	GGNBP2	SPTBN5	SPATA6	TG	LOC110400308	CXXC4	ODC1	UNC5B
DDX52	DHRS11	EHD4	LOC110402371	SLA	LOC110400114	LOC110398553	NOL10	PCBD1
HNF1B	LHX1	LOC110401665	ELAVL4	WISP1	LOC110399950	KLHL8	ATP6V1C2	SGPL1
HEATR6	AATF	LOC110401865	DMRTA2	NDRG1	DNTT	AFF1	PDIA6	LOC110400014
DYNLL2	ACACA	LOC110401864	FAF1	ST3GAL1	BLNK	PTPN13	KCNF1	LOC110400013
SRSF1	LOC110407737	LOC110401676	CDKN2C	ZFAT	ZNF518A	MAPK10	C3H2orf50	ADAMTS14
VEZF1	TADA2A	LOC110401489	RNF11	LOC110393520	CCNJ	ARHGAP24	PQLC3	PALD1
CUEDC1	DUSP14	LOC110401490	TTC39A	LOC110393521	LOC110399516	COPS4	ROCK2	EIF4EBP2
MRPS23	SYNRG	LOC110401872	EPS15	SLX4IP	BTAF1	LIN54	E2F6	LRRC20
MSI2	DDX52	PLA2G4F	OSBPL9	MKKS	CPEB3	THAP9	GREB1	NPFFR1
AKAP1	HNF1B	VPS39	NRDC	SNAP25	2005-03-01	SEC31A	LPIN1	PPA1
NF1	HEATR6	TMEM87A	RAB3B	ANKEF1	IDE	SCD5	TRIB2	SAR1A
EVI2A	DYNLL2	GANC	TXNDC12	PAK5	KIF11	TMEM150C	TNKS	TYSND1
EVI2B	SRSF1	CAPN3	KTI12	LOC110395540	HHEX	ENOPH1	MFHAS1	SPOCK2
OMG	VEZF1	ZNF106	BTF3L4	LAMP5	EXOC6	HNRNPDL	ERI1	ASCC1
WSB1	CUEDC1	SNAP23	ZFYVE9	PLCB4	LOC110399532	HNRNPD	PPP1R3B	ANAPC16
KSR1	MRPS23	LRRC57	CC2D1B	PLCB1	LOC110400547	PLAC8	LOC110398525	DDIT4
NOS2	MSI2	HAUS2	ORC1	TMX4	MYOF	LOC110398286	CLDN23	DNAJB12
LYRM9	AKAP1	STARD9	PRPF38A	HAO1	CEP55	COQ2	PRAG1	MICU1
NLK	NF1	CDAN1	ZCCHC11	LOC110396664	FFAR4	HPSE	MBOAT4	MCU
TMEM97	EVI2A	LOC110401902	GPX7	RAB3GAP2	RBP4	HELQ	LOC110399096	OIT3
IFT20	EVI2B	TTBK2	FAM159A	IARS2	PDE6C	MRPS18C	CCNI	PLA2G12B
TNFAIP1	OMG	LOC110401903	LOC110402528	BPNT1	LOC110399339	ABRAXAS1	2011-09-01	P4HA1
SGSM2	WSB1	UBR1	LOC110402521	EPRS	LGI1	LOC110399072	SOWAHB	NUDT13
MNT	LOC110392447	TMEM62	ECHDC2	SLC30A10	SLC35G1	GPAT3	LOC110397790	ECD
PAFAH1B1	ITIH5	PTGR2	SCP2	LYPLAL1	PLCE1	NKX6-1	SHROOM3	FAM149B1
CLUH	ITIH2	ELMSAN1	PODN	TGFB2	NOC3L	CDS1	STBD1	DNAJC9
LOC110407788	KIN	DNAL1	SLC1A7	RRP15	TBC1D12	WDFY3	LOC110397651	TFAM
RAP1GAP2	ATP5C1	LOC110401901	CPT2	SPATA17	LOC110400203	PPM1K	SCARB2	UBE2D1
LOC110407969	TAF3	LOC110401900	C7H1orf123	GPATCH2	TNKS2	TMEM169	NUP54	CISD1
WSCD1	GATA3	LOC110401907	MAGOH	SLC30A1	PPP1R3C	PECR	PPEF2	IPMK
PTPN4	CELF2	RIOX1	LRP8	RD3	HECTD2	MAP3K2	NAAA	HOXD11
EPB41L5	RAC2	NUMB	FLNB	TRAF5	PCGF5	ERCC3	SDAD1	HOXD12
LOC110400316	SSTR3	PAPLN	DNASE1L3	RCOR3	ANKRD1	LOC110399800	JCHAIN	HOXD13
RALB	C1QTNF6	PSEN1	ABHD6	KCNH1	RPP30	BIN1	UTP3	LNPK
INHBB	IL2RB	RBM25	IP6K2	HHAT	HTR7	LOC110399220	RUFY3	ATP5G3
GLI2	TMPRSS6	ZFYVE1	NCKIPSD	SERTAD4	TLL2	GYPC	GRSF1	ATF2
TFCP2L1	KCTD17	DCAF4	CELSR3	SYT14	ZP4	CNTNAP5	MOB1B	CHN1
CLASP1	LOC110393238	DPF3	SLC26A6	DIEXF	LOC110399879	MRAS	DCK	CHRNA1
NIFK	LOC110393232	MTMR10	LOC110404762	MRPS10	HELLS	TMEM177	SLC4A4	WIPF1
TSN	TEX33	FAN1	COL7A1	TRERF1	PDLIM1	PTPN4	GC	GPR155
LOC110400594	CSF2RB	MPHOSPH10	UCN2	UBR2	SORBS1	AMBRA1	NPFFR2	SCRN3
IQCB1	NCF4	FAM189A1	COPG1	PRPH2	LOC110399493	CHRM4	ADAMTS3	CIR1
EAF2	PVALB	MCEE	HMCES	TBCC	EIF3F	MDK	LOC110398958	SP9
SLC15A2	IFT27	APBA2	LOC110405081	BICRAL	ANXA7	DGKZ	ANKRD17	OLA1
HSPBAP1	CACNG2	TJP1	LOC110405079	PKDCC	PPP3CB	CREB3L1	ALB	SP3
DIRC2	EIF3D	LOC110403769	RAB7A	EML4	USP54	PHF21A	RASSF6	CDCA7
SEMA5B	FOXRED2	TM2D3	RPN1	LOC110396323	MYOZ1	LARGE2	LOC110397576	MAP3K20
PDIA5	TXN2	ADAL	GATA2	KCNG3	SYNPO2L	PEX16	LOC110397580	RAPGEF4
SEC22A	MYH9	LARP6	DNAJB8	MTA3	SEC24C	MAPK8IP1	LOC110398822	LOC110400359
ADCY5	RBFOX2	LRRC49	EEFSEC	HAAO	FUT11	CRY2	LOC110398320	PDK1
SEC23A	MB	THSD4	RUVBL1	SLC3A1	CHCHD1	SLC35C1	SMNDC1	ITGA6
GEMIN2	RASD2	LOC110403957	SEC61A1	PREPL	LOC110399731	LOC110401290	MXI1	DLX1
TRAPPC6B	MCM5	MYO1E	KBTBD12	CAMKMT	ZSWIM8	CHST1	ADD3	METAP1D
PNN	HMOX1	FAM81A	MGLL	SIX3	NDST2	LOC110401828	XPNPEP1	HAT1
MIA2	TOM1	CCNB2	ABTB1	SIX2	CAMK2G	LOC110401826	SORCS1	SLC25A12
FBXO33	HMGXB4	RNF111	PODXL2	SRBD1	PLAU	ZFYVE19	SORCS3	DYNC1I2
ZNF410	ISX	SLTM	MCM2	PRKCE	VCL	PPP1R14D	CFAP58	LOC110400289
FAM161B	LARGE1	MINDY2	TPRA1	EPAS1	AP3M1	SPINT1	ITPRIP	DCAF17
COQ6	SYN3	ADAM10	CHCHD6	PIGF	ADK	RHOV	GSTO1	METTL8
ENTPD5	TIMP3	LIPC	PLXNA1	RHOQ	KAT6B	VPS18	CFAP43	TLK1
BBOF1	FBXO7	AQP9	TXNRD3	CRIPT	DUPD1	DLL4	SFR1	GORASP2
ALDH6A1	LOC110393531	ALDH1A2	CHST13	SOCS5	LOC110400599	CHAC1	COL17A1	GAD1
LIN52	LOC110393539	LOC110403539	SLC41A3	MCFD2	LOC110399896	INO80	SLK	MYO3B
VSX2	RTCB	CGNL1	KLF15	KIF6	SAMD8	EXD1	STN1	SP5
LOC110401380	ASCL4	TCF12	CFAP100	LOC110397048	LOC110399897	CHP1	SH3PXD2A	LRP2
ABCD4	PRDM4	ZNF280D	ZXDC	KCNK17	VDAC2	OIP5	R3HCC1L	LOC110400226
VRTN	PWP1	MNS1	UROC1	KCNK5	COMTD1	NUSAP1	LOC110400166	LOC110399582
SYNDIG1L	BTBD11	TEX9	LOC110404801	SAYSD1	GRID1	NDUFAF1	HPS1	ABCB11
ISCA2	CRY1	RFX7	CHCHD4	GLP1R	CCSER2	RTF1	HPSE2	G6PC2
NPC2	MTERF2	MGLL	TMEM43	DNAH8	LOC110399997	LOC110402031	LOC110399796	SPC25
LTBP2	TMEM263	ABTB1	XPC	GLO1	BICC1	ITPKA	CNNM1	CERS6
AREL1	RIC8B	PODXL2	LSM3	BTBD9	PHYHIPL	LTK	GOT1	STK39
FCF1	RFX4	MCM2	SLC6A6	ZFAND3	FAM13C	RPAP1	NKX2-3	B3GALT1
YLPM1	POLR3B	TPRA1	GRIP2	MDGA1	SLC16A9	LOC110401182	SLC25A28	XIRP2
PROX2	TCP11L2	CHCHD6	CCDC174	CCDC167	CCDC6	TYRO3	ENTPD7	LOC110399868
DLST	CKAP4	PLXNA1	CCDC51	CMTR1	ANK3	MGA	LOC110399793	LOC110400414
RPS6KL1	NUAK1	TXNRD3	PLXNB1	RNF8	CTNNA3	MAPKBP1	LOC110399791	TTC21B
PGF	C1H12orf75	CHST13	LOC110404892	AARS2	DNAJC12	JMJD7	CUTC	LOC110400228
EIF2B2	APPL2	SLC41A3	SETD5	TMEM151B	SIRT1	LOC110401266	ABCC2	GALNT3
MLH3	WASHC4	KLF15	LHFPL4	NFKBIE	HERC4	LOC110401265	DNMBP	CSRNP3
ACYP1	ALDH1L2	CFAP100	MTMR14	SLC35B2	MYPN	SPTBN5	CPN1	SCN2A
ZC2HC1C	C1H12orf45	ZXDC	CPNE9	HSP90AB1	ATOH7	EHD4	ENTPD1	LOC110400420
NEK9	SLC41A2	UROC1	BRPF1	SLC29A1	PBLD	LOC110401665	LOC110399941	SLC38A11
TMED10	CHST11	LOC110404801	OGG1	LOC110395330	HNRNPH3	LOC110401865	LOC110399996	COBLL1
FOS	TXNRD1	CHCHD4	CAMK1	CAPN11	RUFY2	LOC110401864	KNDC1	GRB14
JDP2	NFYB	TMEM43	TADA3	TMEM63B	DNA2	LOC110401676	LOC110400395	FIGN
BATF	HCFC2	XPC	LOC110404894	MRPL14	SLC25A16	LOC110401489	LOC110400308	KCNH7
FLVCR2	GLT8D2	LSM3	RPUSD3	VEGFA	TET1	LOC110401490	LOC110400114	IFIH1
ERG28	TDG	SLC6A6	JAGN1	MRPS18A	CCAR1	LOC110401872	LOC110399950	FAP
TTLL5	C1H12orf73	GRIP2	IL17RE	LOC110396838	STOX1	PLA2G4F	DNTT	GCG
TGFB3	HSP90B1	CCDC174	IL17RC	RSPH9	LOC110400586	VPS39	BLNK	DPP4
IFT43	ALCAM	CCDC51	CRELD1	MAD2L1BP	LOC110400587	TMEM87A	ZNF518A	SLC4A10
GPATCH2L	CBLB	PLXNB1	PRRT3	GTPBP2	KIF1BP	GANC	CCNJ	TBR1
ESRRB	BBX	LOC110404892	CCDC36	POLH	SRGN	CAPN3	LOC110399516	PSMD14
VASH1	CD47	SETD5	KLHDC8B	SPAST	VPS26A	ZNF106	BTAF1	TANK
ANGEL1	IFT57	LHFPL4	LOC110404895	DPY30	SUPV3L1	SNAP23	CPEB3	RBMS1
LRRC74A	HHLA2	MTMR14	CCDC71	MEMO1	LOC110399274	LRRC57	2005-03-01	ITGB6
IRF2BPL	MYH15	CPNE9	LOC110404947	SRD5A2	LOC110399272	HAUS2	IDE	PLA2R1
CBX2	KIAA1524	BRPF1	LOC110404948	MAP1LC3C	TACR2	STARD9	KIF11	LY75
LOC110407503	SH2D1B	OGG1	USP19	EXO1	TSPAN15	CDAN1	HHEX	LOC110399656
CBX8	LOC110400702	CAMK1	SLC6A8	LOC110395878	COL13A1	LOC110401902	EXOC6	LOC110399605
LOC110407504	HJURP	TADA3	LOC110404958	WDR64	LOC110399315	TTBK2	LOC110399532	SLC4A3
CBX4	GUCA1C	LOC110404894	QARS	OPN3	AIFM2	LOC110401903	LOC110400547	STK11IP
TBC1D16	EPHA6	RPUSD3	QRICH1	PIGM	CHST3	UBR1	MYOF	LOC110399707
LOC110407505	ARL6	JAGN1	IMPDH2	RGS7	PSAP	TMEM62	CEP55	INHA
CCDC40	CRYBG3	IL17RE	NDUFAF3	GREM2	LOC110400620	PTGR2	FFAR4	OBSL1
GAA	RIOX2	IL17RC	DALRD3	FMN2	CDH23	ELMSAN1	RBP4	CTDSP1
SGSH	GABRR3	CRELD1	WDR6	CHRM3	VSIR	DNAL1	PDE6C	SLC11A1
SLC26A11	DCAF6	PRRT3	P4HTM	CITED2	SLC29A3	LOC110401901	LOC110399339	PNKD
RNF213	MPC2	CCDC36	LOC110404908	TXLNB	UNC5B	LOC110401900	LGI1	TMBIM1
ENDOV	MPZL1	KLHDC8B	ARIH2	HECA	PCBD1	LOC110401907	SLC35G1	AAMP
NPTX1	RCSD1	LOC110404895	SLC25A20	ABRACL	SGPL1	RIOX1	PLCE1	ARPC2
RPTOR	CREG1	CCDC71	PRKAR2A	REPS1	LOC110400014	NUMB	NOC3L	LOC110400551
CHMP6	CD247	LOC110404947	RPP14	CCDC28A	LOC110400013	PAPLN	TBC1D12	RUFY4
BAIAP2	POU2F1	LOC110404948	LOC110404841	NHSL1	ADAMTS14	PSEN1	LOC110400203	TNS1
AATK	DUSP27	USP19	PXK	ARFGEF3	PALD1	RBM25	TNKS2	IGFBP5
LOC110407367	GPA33	FAT2	PDHB	PERP	EIF4EBP2	ZFYVE1	PPP1R3C	IGFBP2
CEP131	MAEL	LOC110405229	KCTD6	LOC110395987	LRRC20	DCAF4	HECTD2	RPL37A
TEPSIN	ILDR2	GM2A	ACOX2	TNFAIP3	NPFFR1	DPF3	PCGF5	SMARCAL1
NDUFAF8	LOC110401285	CCDC69	FAM107A	OLIG3	PPA1	RGS6	ANKRD1	2004-03-01
SLC38A10	LOC110401493	LOC110405504	FAM3D	IFNGR1	SAR1A	SIPA1L1	RPP30	XRCC5
BAHCC1	HTR1F	ANXA6	C11H3orf67	IL22RA2	TYSND1	PCNX1	HTR7	TMEM169
ACTG1	POU1F1	TNIP1	FHIT	IL20RA	SPOCK2	MAP3K9	KIF20B	PECR
FSCN2	CHMP2B	GPX3	PTPRG	SLC35D3	ASCC1	TTC9	PANK1	MAP3K2
FAAP100	VGLL3	SMIM3	C11H3orf14	PEX7	ANAPC16	MED6	SLC16A12	ERCC3
NPLOC4	CADM2	DCTN4	FEZF2	MAP3K5	DDIT4	LOC110401741	LIPA	LOC110399800
TSPAN10	EIF2S3	RBM22	CADPS	MAP7	DNAJB12	LOC110401749	CH25H	BIN1
PDE6G	KLHL15	MYOZ3	SYNPR	LOC110395475	MICU1	LOC110401750	FAS	LOC110399220
OXLD1	APOO	SYNPO	SNTN	BCLAF1	MCU	LOC110401751	ACTA2	GYPC
CCDC137	SAT1	NDST1	THOC7	MTFR2	OIT3	SLC8A3	STAMBPL1	CNTNAP5
GPRC5C	ACOT9	RPS14	ATXN7	PDE7B	PLA2G12B	SMOC1	ANKRD22	MRAS
GPR142	PRDX4	CD74	PSMD6	PLCL1	P4HA1	SLC10A1	LOC110400539	TMEM177
BTBD17	PTCHD1	TCOF1	PRICKLE2	SATB2	MTX2	SRSF5	LOC110400538	PTPN4
KIF19	PHEX	ARSI	ADAMTS9	C5H2orf69	LOC110400179	SUSD6	LOC110400545	EPB41L5
DNAI2	SMS	CAMK2A	MAGI1	TYW5	HOXD3	CCDC177	TMEM72	LOC110400316
TTYH2	MBTPS2	SLC6A7	SLC25A26	MAIP1	HOXD4	PLEKHD1	CXCL12	RALB
RPL38	SMPX	CDX1	LRIG1	SPATS2L	HOXD8	SLC39A9	ERCC6	INHBB
SDK2	CNKSR2	PDGFRB	KBTBD8	KCTD18	HOXD9	ERH	LOC110400626	GLI2
CDC42EP4	KLHL34	CSF1R	LOC110404924	SGO2	HOXD10	GALNT16	DRGX	TFCP2L1
LOC110407320	RPS6KA3	HMGXB3	SUCLG2	AOX1	HOXD11	EXD2	C5H10orf71	CLASP1
C17H17orf80	EIF1AX	LOC110405492	FAM19A1	LOC110400698	HOXD12	DCAF5	C5H10orf128	NIFK
FAM104A	MAP7D2	LOC110405400	FAM19A4	LOC110400690	HOXD13	ACTN1	VSTM4	TSN
COG1	C1HXorf23	FLT4	EOGT	BZW1	LNPK	LOC110402073	WDFY4	LOC110400594
SLC39A11	SH3KBP1	RNF130	TMF1	CLK1	ATP5G3	ZFP36L1	LRRC18	IQCB1
SSTR2	MAP3K15	TBC1D9B	UBA3	PPIL3	ATF2	RAD51B	ARHGAP22	EAF2
SOX9	PDHA1	MRNIP	ARL6IP5	NIF3L1	CHN1	TMEM229B	MAPK8	SLC15A2
KCNJ2	MALRD1	SQSTM1	LMOD3	ORC2	CHRNA1	PLEKHH1	FRMPD2	HSPBAP1
KCNJ16	ARL5B	MGAT4B	FRMD4B	FAM126B	WIPF1	PIGH	GDF10	DIRC2
BPGM	NSUN6	LOC110405439	MITF	NDUFB3	GPR155	ARG2	GDF2	SEMA5B
CALD1	CACNB2	MAML1	LOC110404900	CFLAR	SCRN3	VTI1B	RBP3	PDIA5
LOC110395770	SLC39A12	CANX	LOC110404901	LOC110400691	CIR1	LOC110401302	ZNF488	SEC22A
RERG	LOC110395142	LOC110405512	FOXP1	LOC110400694	SP9	ZFYVE26	ANTXRL	ADCY5
PTPRO	LOC110392979	HNRNPH1	EIF4E3	LOC110399293	OLA1	LOC110401004	LOC110400129	HACD2
EPS8	LOC110392981	LOC110405511	GPR27	TRAK2	SP3	PLEK2	LOC110400472	MYLK
STRAP	LOC110395140	RUFY1	PROK2	STRADB	CDCA7	EIF2S1	LOC110400301	CCDC14
DERA	LOC110395139	ADAMTS2	RYBP	TMEM237	MAP3K20	ATP6V1D	LOC110400300	KALRN
SLC15A5	STAM	LOC110405491	SHQ1	MPP4	RAPGEF4	MPP5	LOC110400134	TRABD2B
MGST1	HACD1	CNOT6	GXYLT2	ALS2	LOC110400359	FAM71D	LOC110399318	SLC5A9
LMO3	ST8SIA6	GFPT2	PPP4R2	CDK15	PDK1	GPHN	ZFAND4	SPATA6
LCORL	VIM	MAPK9	PDZRN3	FZD7	ITGA6	BMF	2008-03-01	LOC110402371
NCAPG	TRDMT1	RASGEF1C	SGCD	SUMO1	DLX1	SRP14	ALOX5	ELAVL4
FAM184B	CUBN	CLK4	MRPL22	NOP58	METAP1D	EIF2AK4	LOC110399609	DMRTA2
MED28	RSU1	COL23A1	GEMIN5	BMPR2	HAT1	GPR176	LOC110399612	FAF1
LAP3	C1QL3	HNRNPAB	CNOT8	FAM117B	SLC25A12	LOC110401309	LOC110399468
CLRN2	PTER	PHYKPL	FAXDC2	WDR12	DYNC1I2	FSIP1	TLL2
QDPR	MINDY3	NME5	LARP1	CARF	LOC110400289	THBS1	ZP4
LDB2	ITGA8	WNT8A	HAND1	PLEKHM3	DCAF17	KATNBL1	LOC110399879
TAPT1	ETV1	LOC110405460	SAP30L	FZD5	METTL8	EMC7	HELLS
PROM1	DGKB	FAM13B	GALNT10	ICOS	TLK1	LOC110401757	PDLIM1
FGFBP2	AGMO	PKD2L2	MFAP3	CTLA4	GORASP2	CHRM5	SORBS1
FGFBP1	MEOX2	MYOT	FAM114A2	CD28	GAD1	AVEN	LOC110399493
CD38	ISPD	LOC110405458	LOC110405228	RAPH1	MYO3B	RYR3	EIF3F
LOC110398576	SOSTDC1	HNRNPA0	LOC110405375	ABI2	SP5	LOC110401114	ANXA7
FBXL5	LRRC72	KLHL3	GRIA1	LOC110399207	UBR3	LOC110401113	PPP3CB
CC2D2A	ANKMY2	SPOCK1	NMUR2	NBEAL1	METTL5	GREM1	USP54
C1QTNF7	BZW2	NDE1	GLRA1	C5H2orf80	SSB	SCG5	MYOZ1
CPEB2	TSPAN13	MYH11	G3BP1	LOC110399621	KLHL23	ARHGAP11A	SYNPO2L
BOD1L1	AGR2	FOPNL	ATOX1	IDH1	PHOSPHO2	RASGRP1	SEC24C
NKX3-2	AGR3	ABCC1	SPARC	PIKFYVE	CCDC173	FAM98B	FUT11
RAB28	AHR	ABCC6	FAT2	DNAJC10	LOC110400142	SPRED1	CHCHD1
MTX2	SNX13	LOC110405922	LOC110405229	PDE1A	PPIG	LOC110401843	LOC110399731
LOC110400179	HDAC9	XYLT1	GM2A	PPP1R1C	FASTKD1	PAX9	ZSWIM8
HOXD3	TWIST1	RPS15A	CCDC69	SSFA2	KLHL41	SLC25A21	NDST2
HOXD4	FERD3L	ARL6IP1	LOC110405504	NEUROD1	BBS5	MIPOL1	CAMK2G
HOXD8	THRB	SMG1	ANXA6	CERKL	LOC110400225	LOC110401847	PLAU
HOXD9	RARB	CLEC19A	TNIP1	ITGA4	LRP2	FOXA1	VCL
HOXD10	LOC110393127	SYT17	GPX3	UBE2E3	IHH	LOC110401702	AP3M1
HOXD11	TOP2B	ITPRIPL2	SMIM3	RALB	LOC110399849	TTC6	ADK
HOXD12	NGLY1	COQ7	DCTN4	INHBB	CFAP65	SSTR1	KAT6B
HOXD13	OXSM	TMC7	RBM22	GLI2	CRYBA2	CLEC14A	DUPD1
LNPK	MYLIP	TMC5	MYOZ3	TFCP2L1	FEV	SEC23A	LOC110400599
ATP5G3	GMPR	GDE1	SYNPO	CLASP1	CDK5R2	GEMIN2	LOC110399896
ATF2	ATXN1	CCP110	NDST1	NIFK	WNT10A	TRAPPC6B	SAMD8
CHN1	STMND1	C13H16orf52	RPS14	TSN	WNT6	PNN	LOC110399897
CHRNA1	RBM24	VWA3A	CD74	LOC110400594	LOC110400531	MIA2	VDAC2
WIPF1	CAP2	LOC110406014	TCOF1	IQCB1	PRKAG3	FBXO33	COMTD1
GPR155	FAM8A1	LOC110406012	ARSI	EAF2	TTLL4	ZNF410	ZNF503
SCRN3	NUP153	EEF2K	CAMK2A	SLC15A2	STK36	FAM161B	LRMDA
CIR1	LOC110393366	POLR3E	SLC6A7	HSPBAP1	RNF25	COQ6	KCNMA1
SP9	PAK1IP1	CDR2	CDX1	DIRC2	LOC110400533	ENTPD5	DLG5
OLA1	LOC110393368	LOC110406071	PDGFRB	SEMA5B	ZNF142	BBOF1	POLR3A
SP3	GFOD1	METTL9	CSF1R	PDIA5	PLCD4	ALDH6A1	RPS24
CDCA7	LOC110393180	IGSF6	HMGXB3	SEC22A	CNOT9	LIN52	EPHX4
MAP3K20	PHACTR1	OTOA	LOC110405492	ADCY5	USP37	VSX2	BRDT
RAPGEF4	EDN1	KDELR2	LOC110405400	HACD2	VIL1	LOC110401380	TGFBR3
SMOC1	HIVEP1	DAGLB	FLT4	MYLK	CTDSP1	ABCD4	CDC7
SLC10A1	CARMIL1	RAC1	RNF130	CCDC14	SLC11A1	VRTN	HFM1
SRSF5	RIPOR2	SMIM10L1	TBC1D9B	KALRN	PNKD	SYNDIG1L	ZNF644
SUSD6	GMNN	CYTH3	MRNIP	EXT2	TMBIM1	ISCA2	HERC1
CCDC177	C2H6orf62	RMI2	SQSTM1	ALX4	AAMP	NPC2	FBXL22
PLEKHD1	ACOT13	SOCS1	MGAT4B	CD82	ARPC2	LTBP2	USP3
PLPPR5	TDP2	CLEC16A	LOC110405439	TSPAN18	LOC110400551	AREL1	CA12
SNX7	GALR1	DEXI	MAML1	TP53I11	RUFY4	FCF1	RAB8B
DPYD	MBP	CIITA	CANX	LOC110401268	TNS1	YLPM1	RPS27L
PTBP2	ZNF236	LOC110394789	ARVCF	PRDM11	IGFBP5	PROX2	LACTB
RWDD3	ZNF516	KLF6	TANGO2	LOC110400954	IGFBP2	DLST	TPM1
LOC110402471	TSHZ1	FZD8	DGCR8	SYT13	RPL37A	RPS6KL1	TLN2
CNN3	ZADH2	GJD4	TRMT2A	LOC110401736	SMARCAL1	PGF	LOC110403869
GRIA1	ZNF407	CCNY	RANBP1	FUT8	2004-03-01	EIF2B2	LOC110403864
NMUR2	CNDP1	CREM	ZDHHC8	C1QTNF4	XRCC5	MLH3	VPS13C
GLRA1	BHLHE22	CUL2	PGAM5	FAM180B	TMEM169	ACYP1	RORA
G3BP1	LOC110394104	PARD3	ANKLE2	NDUFS3	PECR	ZC2HC1C	ICE2
ATOX1	ARMC1	THSD7A	GOLGA3	KBTBD4	MAP3K2	NEK9	ANXA2
SPARC	MTFR1	TMEM106B	LOC110406235	PTPMT1	ERCC3	TMED10	FOXB1
FAT2	PDE7A	LOC110394543	CHFR	CELF1	LOC110399800	FOS	BNIP2
LOC110405229	DNAJC5B	VWDE	FBRSL1	RAPSN	BIN1	JDP2	GTF2A2
GM2A	TRIM55	SCIN	GALNT9	PSMC3	LOC110399220	BATF	GCNT3
CCDC69	CRH	ARL4A	NOC4L	LOC110401271	GYPC	FLVCR2	OTUD7A
LOC110405504	RRS1	ETV1	EP400	SLC39A13	MRAS	ERG28	KLF13
ANXA6	ADHFE1	DGKB	PUS1	SPI1	TMEM177	TTLL5	TRPM1
TNIP1	C2H8orf46	AGMO	ULK1	MYBPC3	PTPN4	LOC110401848	MTMR10
GPX3	MYBL1	MEOX2	MMP17	MADD	EPB41L5	FLRT2	FAN1
SMIM3	VCPIP1	ISPD	SFSWAP	NR1H3	LOC110400316	GALC	MPHOSPH10
DCTN4	PPP1R42	SOSTDC1	ADGRD1	ACP2	RALB	GPR65	FAM189A1
RBM22	COPS5	LRRC72	RAN	DDB2	INHBB	KCNK10	GATA2
MYOZ3	CSPP1	ANKMY2	STX2	PACSIN3	GLI2	SPATA7	DNAJB8
SYNPO	ARFGEF1	BZW2	SYCP2	ARFGAP2	TFCP2L1	PTPN21	EEFSEC
NDST1	CPA6	TSPAN13	PPP1R3D	C6H11orf49	CLASP1	ZC3H14	RUVBL1
RPS14	PREX2	AGR2	FAM217B	LRP4	NIFK	EML5	SEC61A1
CD74	C2H8orf34	AGR3	CDH4	CKAP5	TSN	TTC8	KBTBD12
TCOF1	SULF1	GPNMB	TAF4	F2	LOC110400594	LOC110402044	MGLL
ARSI	SLCO5A1	MALSU1	LSM14B	ZNF408	IQCB1	FOXN3	ABTB1
CAMK2A	PRDM14	IGF2BP3	PSMA7	ARHGAP1	EAF2	EFCAB11	PODXL2
SLC6A7	NCOA2	TRA2A	SS18L1	ATG13	SLC15A2	TDP1	MCM2
CDX1	TRAM1	CCDC126	MTG2	HARBI1	HSPBAP1	KCNK13	TPRA1
PDGFRB	LACTB2	FAM221A	HRH3	SEC23A	DIRC2	PSMC1	CHCHD6
CSF1R	XKR9	STK31	OSBPL2	GEMIN2	SEMA5B	NRDE2	PLXNA1
HMGXB3	EYA1	NPY	ADRM1	TRAPPC6B	PDIA5	CALM1	TXNRD3
LOC110405492	MSC	MPP6	LAMA5	PNN	SEC22A	TTC7B	CHST13
LOC110405400	TRPA1	DFNA5	RPS21	MIA2	ADCY5	RPS6KA5	SLC41A3
FLT4	KCNB2	OSBPL3	CABLES2	FBXO33	HACD2	C6H14orf159	KLF15
RNF130	TERF1	LOC110393943	RBBP8NL	ZNF410	MYLK	GPR68	CFAP100
TBC1D9B	SBSPON	C2H7orf31	GATA5	FAM161B	CCDC14	CCDC88C	ZXDC
MRNIP	RPL7	NPVF	SLCO4A1	COQ6	KALRN	PPP4R3A	UROC1
SQSTM1	MTDH	HNRNPA2B1	NTSR1	ENTPD5	LRP1B	TC2N	LOC110404801
MGAT4B	LAPTM4B	CBX3	MRGBP	BBOF1	KYNU	FBLN5	CHCHD4
LOC110405439	MATN2	SNX10	OGFR	ALDH6A1	ARHGAP15	TRIP11	TMEM43
MAML1	RPL30	SKAP2	COL9A3	LIN52	GTDC1	ATXN3	XPC
CANX	ERICH5	HOXA1	TCFL5	VSX2	ZEB2	NDUFB1	LSM3
LOC110405512	RIDA	HOXA2	DIDO1	LOC110401380	ACVR2A	CPSF2	SLC6A6
HNRNPH1	RWDD3	HOXA3	RNF182	ABCD4	ORC4	C6H14orf132	GRIP2
LOC110405511	LOC110402471	HOXA4	CD83	VRTN	MBD5	BDKRB2	CCDC174
RUFY1	CNN3	HOXA5	JARID2	SYNDIG1L	KCNA4	BDKRB1	CCDC51
ADAMTS2	SLC44A3	HOXA6	DTNBP1	ISCA2	FSHB	ATG2B	PLXNB1
LOC110405491	F3	HOXA7	MYLIP	NPC2	ARL14EP	GSKIP	LOC110404892
CNOT6	ABCD3	DPH3	GMPR	LTBP2	MPPED2	AK7	SETD5
GFPT2	ARHGAP29	OXNAD1	ATXN1	AREL1	DNAJC24	PAPOLA	LHFPL4
MAPK9	ABCA4	RFTN1	STMND1	FCF1	IMMP1L	VRK1	MTMR14
ASCL4	TECR	DAZL	RBM24	YLPM1	ELP4	TRAF3	CPNE9
PRDM4	GCLM	PLCL2	CAP2	PROX2	PAX6	AMN	BRPF1
LOC110399414	DNTTIP2	TBC1D5	FAM8A1	DLST	WT1	CDC42BPB	OGG1
LOC110399421	BCAR3	SATB1	NUP153	RPS6KL1	RCN1	EXOC3L4	CAMK1
ARHGAP31	FNBP1L	KCNH8	LOC110393366	PGF	EIF3M	TNFAIP2	SLIT3
UPK1B	DR1	LOC110395190	PAK1IP1	EIF2B2	CCDC73	LOC110401586	PANK3
C1H3orf30	LOC110402562	EFHB	LOC110393368	MLH3	PRRG4	EIF5	LOC110405370
IGSF11	CCDC18	RAB5A	GFOD1	ACYP1	QSER1	MARK3	RARS
LSAMP	TMED5	PP2D1	LOC110393180	ZC2HC1C	DEPDC7	CKB	WWC1
LOC110401493	MTF2	KAT2B	PHACTR1	NEK9	TCP11L1	LOC110401853	LOC110405246
HTR1F	LOC110402565	SGO1	EDN1	TMED10	CSTF3	TRMT61A	TENM2
POU1F1	FAM69A	ZNF385D	HIVEP1	FOS	HIPK3	BAG5	MAT2B
CHMP2B	RPL5	THRB	ADTRP	JDP2	KIAA1549L	APOPT1	HMMR
VGLL3	EVI5	RARB	TMEM170B	BATF	C6H11orf91	KLC1	PLPPR5
CADM2	GFI1	LOC110393127	NEDD9	FLVCR2	SPON1	XRCC3	SNX7
ROBO1	RPAP2	TOP2B	SULT6B1	ERG28	SYT9	ZFYVE21	BARHL2
LOC110401714	GLMN	NGLY1	LOC110395828	TTLL5	AMBRA1	PPP1R13B	DNAJB9
ROBO2	C7H1orf146	OXSM	CEBPZ	TGFB3	CHRM4	C6H14orf2	THAP5
OLFM4	LOC110402239	LRRC3B	NDUFAF7	IFT43	MDK	TDRD9	LOC110392818
PCDH8	EPHX4	NEK10	CD109	GPATCH2L	DGKZ	RD3L	PNPLA8
CNMD	BRDT	SLC4A7	SLC17A5	ESRRB	CREB3L1	ASPG	NRCAM
SUGT1	TGFBR3	EOMES	LOC110396396	VASH1	PHF21A	KIF26A	LOC110392623
ELF1	CDC7	CMC1	EEF1A1	ANGEL1	LARGE2	C6H14orf180	CNTN1
WBP4	HFM1	AZI2	MTO1	LRRC74A	PEX16	TMEM179	PDZRN4
MTRF1	ZNF644	RBMS3	MB21D1	IRF2BPL	MAPK8IP1	LOC110401316	GXYLT1
NAA16	BARHL2	RNF182	DDX43	CIPC	CRY2	LOC110401854	YAF2
RGCC	ADGRL4	CD83	KCNQ5	ZDHHC22	SLC35C1	LOC110400744	ZCRB1
VWA8	LOC110402667	JARID2	RIMS1	TMEM63C	LOC110401290	ADSSL1	PPHLN1
DGKH	PTGFR	DTNBP1	ASRGL1	NGB	CHST1	SIVA1	PRICKLE1
AKAP11	LOC110402668	MYLIP	OGFRL1	POMT2	LOC110401828	AKT1	ADAMTS20
TNFSF11	GIPC2	GMPR	B3GAT2	GSTZ1	LOC110401826	FOXB1	PUS7L
FZD8	DNAJB4	ATXN1	SMAP1	LOC110401668	ZFYVE19	BNIP2	IRAK4
GJD4	FUBP1	STMND1	SDHAF4	TMED8	PPP1R14D	GTF2A2	TWF1
CCNY	NEXN	RBM24	FAM135A	SAMD15	SPINT1	GCNT3	TMEM117
CREM	MIGA1	CAP2	KCNA4	NOXRED1	RHOV	OTUD7A	CCDC107
CUL2	USP33	FAM8A1	FSHB	DPYD	VPS18	KLF13	LOC110392840
PARD3	ZZZ3	NUP153	ARL14EP	PTBP2	DLL4	TRPM1	LOC110392841
CDK6	AK5	LOC110393366	MPPED2	RWDD3	CHAC1	MTMR10	LOC110392843
LOC110394379	PIGK	PAK1IP1	DNAJC24	LOC110402471	INO80	FAN1	KRR1
HEPACAM2	ST6GALNAC5	LOC110393368	IMMP1L	CNN3	EXD1	MPHOSPH10	PHLDA1
VPS50	ST6GALNAC3	GFOD1	ELP4	SLC44A3	CHP1	FAM189A1	NAP1L1
CALCR	FOXB1	LOC110393180	PAX6	F3	OIP5	MCEE	LOC110392715
PROCR	BNIP2	PHACTR1	WT1	ABCD3	NUSAP1	APBA2	BBS10
TFPI2	GTF2A2	EDN1	RCN1	ARHGAP29	NDUFAF1	TJP1	OSBPL8
LOC110395035	GCNT3	HIVEP1	EIF3M	ABCA4	RTF1	LOC110403769	ZDHHC17
LOC110395032	OTUD7A	ADTRP	CCDC73	TECR	LOC110402031	TM2D3	CSRP2
BET1	KLF13	PREX2	PRRG4	GCLM	ITPKA	ADAL	E2F7
COL1A2	TRPM1	C2H8orf34	QSER1	DNTTIP2	LTK	LARP6	NAV3
CASD1	MTMR10	SULF1	DEPDC7	BCAR3	RPAP1	LRRC49	LOC110393368
SGCE	FAN1	SLCO5A1	TCP11L1	FNBP1L	LOC110401182	THSD4	GFOD1
PPP1R9A	MPHOSPH10	PRDM14	CSTF3	DR1	TYRO3	LOC110403957	LOC110393180
LOC110393402	FAM189A1	NCOA2	HIPK3	LOC110402562	MGA	RUVBL1	PHACTR1
ASB4	MCEE	TRAM1	KIAA1549L	CCDC18	MAPKBP1	SEC61A1	EDN1
PDK4	APBA2	LACTB2	C6H11orf91	TMED5	JMJD7	KBTBD12	HIVEP1
DYNC1I1	TJP1	XKR9	LOC110403657	MTF2	LOC110401266	MGLL	ADTRP
SLC25A13	LOC110403769	EYA1	WDR72	LOC110402565	LOC110401265	ABTB1	TMEM170B
DLX6	TM2D3	MSC	ONECUT1	FAM69A	SPTBN5	PODXL2	NEDD9
DLX5	ADAL	TRPA1	FAM214A	RPL5	EHD4	MCM2	SMIM13
SDHAF3	LARP6	EFR3A	ARPP19	EVI5	LOC110401665	TPRA1	ELOVL2
TAC1	LRRC49	OC90	MYO5A	GFI1	LOC110401865	CHCHD6	SYCP2L
ASNS	THSD4	HHLA1	MYO5C	RPAP2	LOC110401864	PLXNA1	GCM2
C1GALT1	LOC110403957	KCNQ3	GNB5	GLMN	LOC110401676	TXNRD3	MAK
COL28A1	MYO1E	LRRC6	MAPK6	C7H1orf146	LOC110401489	CHST13	LOC110393924
BTD	SLC24A5	TMEM71	LEO1	LOC110402239	LOC110401490	SLC41A3	LOC110394520
ANKRD28	MYEF2	PHF20L1	TMOD3	EPHX4	LOC110401872	KLF15	LOC110394521
GALNT15	CTXN2	TG	LOC110403736	BRDT	PLA2G4F	CFAP100	TFAP2A
DPH3	SLC12A1	SLA	LYSMD2	TGFBR3	VPS39	ZXDC	LOC110393701
OXNAD1	DUT	WISP1	SCG3	CDC7	TMEM87A	UROC1	LOC110393704
RFTN1	FBN1	NDRG1	AP4E1	HFM1	GANC	LOC110404801	LOC110395090
DAZL	CEP152	ST3GAL1	TNFAIP8L3	ZNF644	CAPN3	CHCHD4	SLC35B3
PLCL2	SHC4	ZFAT	GLDN	BARHL2	ZNF106	TMEM43	EEF1E1
TBC1D5	SECISBP2L	LOC110393520	LOC110403699	ADGRL4	SNAP23	XPC	BLOC1S5
SATB1	COPS2	REPS1	DMXL2	LOC110402667	LRRC57	LSM3	TXNDC5
KCNH8	GALK2	CCDC28A	SEMA6D	PTGFR	HAUS2	SLC6A6	BMP6
RARB	FAM227B	NHSL1	SLC24A5	LOC110402668	STARD9	GRIP2	DSP
TOP2B	FGF7	ARFGEF3	MYEF2	GIPC2	CDAN1	CCDC174	RIOK1
NGLY1	DTWD1	PERP	CTXN2	DNAJB4	LOC110401902	CCDC51	SSR1
OXSM	SPATA5L1	LOC110395987	SLC12A1	FUBP1	TTBK2	PLXNB1	RREB1
LRRC3B	SLC30A4	TNFAIP3	DUT	NEXN	LOC110401903	LOC110404892	LY86
NEK10	BLOC1S6	OLIG3	FBN1	MIGA1	UBR1	SETD5	F13A1
SLC4A7	SQOR	IFNGR1	CEP152	USP33	TMEM62	LHFPL4	NRN1
EOMES	LOC110404056	IL22RA2	SHC4	ZZZ3	PTGR2	MTMR14	FARS2
CMC1	LOC110403618	IL20RA	SECISBP2L	AK5	ELMSAN1	CPNE9	GALR1
AZI2	SPPL2A	SLC35D3	COPS2	PIGK	DNAL1	BRPF1	MBP
RBMS3	TRPM7	PEX7	GALK2	ST6GALNAC5	LOC110401901	OGG1	ZNF236
BHLHE22	USP8	MAP3K5	GPR89B	ST6GALNAC3	LOC110401900	CAMK1	ZNF516
LOC110394104	GABPB1	MAP7	PDZK1	PIF1	LOC110401907	TADA3	TSHZ1
ARMC1	HDC	LOC110395475	PFKP	FAM183A	RIOX1	LOC110404894	ZADH2
MTFR1	GATM	BCLAF1	PITRM1	EBNA1BP2	NUMB	RPUSD3	ZNF407
PDE7A	PDE8A	MTFR2	LOC110394789	CFAP57	PAPLN	JAGN1	CNDP1
DNAJC5B	FSD2	PDE7B	KLF6	TMEM125	PSEN1	IL17RE	CNDP2
TRIM55	WHAMM	AHI1	FZD8	C7H1orf210	RBM25	IL17RC	FAM69C
CRH	HOMER2	MYB	GJD4	TIE1	ZFYVE1	FHIT	C2H18orf63
RRS1	FAM103A1	HBS1L	CCNY	MPL	DCAF4	PTPRG	LOC110394093
ADHFE1	C9H15orf40	ALDH8A1	MLLT10	CDC20	DPF3	C11H3orf14	TIMM21
C2H8orf46	BTBD1	INPP4B	SKIDA1	ELOVL1	RGS6	FEZF2	FBXO15
MYBL1	TM6SF1	ANAPC10	NEBL	MED8	SIPA1L1	CADPS	PIEZO2
ATP1B3	HDGFL3	HHIP	PLXDC2	SZT2	PCNX1	SYNPR	NAPG
LOC110397598	BNC1	ABCE1	MALRD1	HYI	MAP3K9	SNTN	APCDD1
TFDP2	SH3GL3	OTUD4	ARL5B	PTPRF	TTC9	THOC7	VAPA
GK5	ADAMTSL3	SMAD1	NSUN6	KDM4A	MED6	ATXN7	RAB31
XRN1	LOC110403944	MMAA	CACNB2	ST3GAL3	LOC110401741	PSMD6	PPP4R1
ATR	ARNT2	ZNF827	SLC39A12	ARTN	LOC110401749	PRICKLE2	RALBP1
PLS1	FAH	LSM6	LOC110395142	IPO13	LOC110401750	ADAMTS9	TWSG1
TRPC1	ZFAND6	LOC110398086	LOC110392979	DPH2	LOC110401751	MAGI1	ANKRD12
PCOLCE2	BCL2A1	SLC10A7	LOC110392981	ATP6V0B	SLC8A3	SLC25A26	NDUFV2
PAQR9	MTHFS	POU4F2	LOC110395140	B4GALT2	SMOC1	LRIG1	LOC110393494
U2SURP	KIAA1024	TTC29	LOC110395139	SLC6A9	SLC10A1	KBTBD8	MTCL1
CHST2	PEX11A	EDNRA	STAM	KLF17	SRSF5	LOC110404924	RAB12
SLC9A9	PLIN1	TMEM184C	HACD1	DMAP1	SUSD6	SUCLG2	PTPRM
C4H3orf58	LOC110403836	NR3C2	ST8SIA6	ERI3	CCDC177	FAM19A1	LRRC30
PLOD2	KIF7	IQCM	AKAP9	RNF220	PLEKHD1	FAM19A4	LAMA1
PLSCR1	TICRR	DCLK2	LOC110393597	TMEM53	SLC39A9	EOGT	ARHGAP28
PLSCR5	RHCG	LRBA	LRRD1	C7H1orf228	ERH	TMF1	TMEM200C
ZIC4	POLG	MAB21L2	KRIT1	KIF2C	GALNT16	UBA3	LOC110394069
ZIC1	FANCI	RPS3A	ANKIB1	RPS8	EXD2	ARL6IP5	EPB41L3
AGTR1	RLBP1	SH3D19	GATAD1	BEST4	DCAF5	LMOD3	ZBTB14
CPB1	ABHD2	FAM160A1	LOC110395075	LOC110402615	ACTN1	FRMD4B	AKAIN1
NCBP2	MFGE8	GATB	LOC110395074	PLK3	LOC110402073	MITF	DLGAP1
PIGZ	HAPLN3	FBXW7	PEX1	TCTEX1D4	ZFP36L1	SLC25A1	CA8
MELTF	ACAN	SNX25	RBM48	BTBD19	RAD51B	CLTCL1	RAB2A
DLG1	LOC110403900	CFAP97	EFCAB1	PTCH2	TMEM229B	SNAP29	CHD7
BDH1	DET1	SLC25A4	FAM133B	EIF2B3	PLEKHH1	PI4KA	CLVS1
LOC110397327	MRPS11	HELT	CDK6	STIL	PIGH	SERPIND1	ASPH
APOD	MRPL46	ACSL1	LOC110394379	CMPK1	ARG2	HIC2	NKAIN3
PPP1R2	NTRK3	CENPU	HEPACAM2	FOXE3	VTI1B	UBE2L3	GGH
ACAP2	LRRN1	PRIMPOL	VPS50	FOXD2	LOC110401302	YDJC	TTPA
XXYLT1	LOC110404782	CASP3	CALCR	TRABD2B	ZFYVE26	SDF2L1	YTHDF3
FAM43A	SUMF1	IRF2	PROCR	EXT1	LOC110401004	TOP3B	PRDM14
LSG1	ITPR1	ENPP6	TFPI2	SAMD12	PLEK2	PPM1F	NCOA2
ATP13A3	BHLHE40	STOX2	LOC110395035	TNFRSF11B	EIF2S1	MAPK1	TRAM1
NRG3	ARL8B	LOC110399136	LOC110395032	COLEC10	ATP6V1D	YPEL1	LACTB2
GHITM	EDEM1	TRAPPC11	BET1	MAL2	MPP5	PPIL2	XKR9
CDHR1	GRM7	RWDD4	COL1A2	NOV	FAM71D	LOC110406177	EYA1
LRIT2	LMCD1	ING2	CASD1	ENPP2	GPHN	MRPL40	MSC
LRIT1	CAV3	CDKN2AIP	SGCE	TAF2	BMF	C14H22orf39	TRPA1
RGR	OXTR	LOC110399172	PPP1R9A	DSCC1	SRP14	UFD1	KCNB2
CHAT	RAD18	LOC110399171	LOC110393402	DEPTOR	EIF2AK4	CDC45	TERF1
C5H10orf53	SRGAP3	WWC2	ASB4	COL14A1	GPR176	CLDN5	SBSPON
OGDHL	THUMPD3	DCTD	PDK4	MRPL13	LOC110401309	LOC110406600	RPL7
PARG	VHL	TENM3	DYNC1I1	MTBP	FSIP1	2005-09-01	RDH10
LOC110399759	LOC110405037	FAS	POMGNT2	SNTB1	THBS1	GP1BB	STAU2
NCOA4	SEC13	ACTA2	FAM198A	HAS2	KATNBL1	TBX1	UBE2W
LOC110399638	LOC110405036	STAMBPL1	RPL14	ZHX2	EMC7	LOC110406601	ELOC
GPRIN2	RPL32	ANKRD22	ENTPD3	DERL1	LOC110401757	LOC110406220	TMEM70
SYT15	MBD4	LOC110400539	GGCT	TBC1D31	CHRM5	GNB1L	LY96
FAM35A	IFT122	LOC110400538	NOD1	FAM83A	AVEN	TXNRD2	JPH1
GLUD1	RHO	LOC110400545	ZNRF2	C2H8orf76	RYR3	COMT	GDAP1
ADIRF	LOC110404696	TMEM72	MTURN	ZHX1	LOC110401114	ARVCF	PI15
SNCG	PLXND1	CXCL12	EAF1	MEIS1	LOC110401113	TANGO2	CRISPLD1
MMRN2	TMCC1	ERCC6	METTL6	SPRED2	GREM1	DGCR8	HNF4G
BMPR1A	TRH	LOC110400626	SH3BP5	ACTR2	SCG5	TRMT2A	ZFHX4
LOC110400062	RBSN	DRGX	CAPN7	RAB1A	ARHGAP11A	RANBP1	PEX2
LDB3	MRPS25	C5H10orf71	COL6A6	CEP68	RASGRP1	ZDHHC8	PKIA
OPN4	NR2C2	C5H10orf128	PIK3R4	SLC1A4	FAM98B	PGAM5	ZC2HC1A
WAPL	LOC110405029	VSTM4	ATP2C1	SERTAD2	SPRED1	ANKLE2	STMN2
GRID1	FGD5	WDFY4	ASTE1	AFTPH	LOC110401843	GOLGA3	HEY1
SLC39A10	LOC110405031	LRRC18	NEK11	LOC110395440	NKX2-8	LOC110392447	MRPS28
DNAH7	GRIA1	ARHGAP22	MRPL3	LGALSL	PAX9	ITIH5	TPD52
LOC110400323	NMUR2	MAPK8	CPNE4	PELI1	SLC25A21	ITIH2	ZBTB10
STK17B	GLRA1	FRMPD2	LOC110394846	VPS54	MIPOL1	KIN	ZNF704
HECW2	G3BP1	GDF10	LOC110394057	UGP2	LOC110401847	ATP5C1	PAG1
GTF3C3	ATOX1	GDF2	DNAJC13	MDH1	FOXA1	TAF3	MRPL53
C5H2orf66	SPARC	RBP3	ACAD11	WDPCP	LOC110401702	GATA3	LOC110394542
PGAP1	FAT2	ZNF488	ACKR4	OTX1	TTC6	CELF2	LOC110394268
ANKRD44	LOC110405229	ANTXRL	UBA5	HLX	SSTR1	PHTF2	LOC110394007
SF3B1	GM2A	LOC110400129	NPHP3	2001-03-01	CLEC14A	TMEM60	TP53INP1
COQ10B	CCDC69	LOC110400472	TMEM108	PFN3	SEC23A	RSBN1L	NDUFAF6
HSPD1	LOC110405504	LOC110400301	BFSP2	C3H1orf115	GEMIN2	PTPN12	PLEKHF2
LOC110399420	ANXA6	LOC110400300	CDV3	MARK1	TRAPPC6B	GSAP	C2H8orf37
RFTN2	TNIP1	LOC110400134	TOPBP1	ZFP36L2	PNN	CCDC146	GDF6
BOLL	GPX3	LOC110399318	LOC110393466	THADA	MIA2	FGL2	LOC110393511
PLCL1	SMIM3	ZFAND4	LOC110394574	PLEKHH2	FBXO33	FAM185A	LOC110393212
CNTNAP5	DCTN4	2008-03-01	LOC110394647	DYNC2LI1	ZNF410	FBXL13	MTERF3
MRAS	RBM22	ALOX5	XCR1	ABCG5	FAM161B	LRRC17	PTDSS1
TMEM177	MYOZ3	LOC110399609	FYCO1	ABCG8	COQ6	ARMC10	SDC2
KCNA4	SYNPO	LOC110399612	CCR9	LRPPRC	ENTPD5	NAPEPLD	CPQ
FSHB	NDST1	LOC110399468	LZTFL1	PPM1B	BBOF1	PMPCB	MTDH
ARL14EP	RPS14	RGS6	SLC6A20	SULT6B1	ALDH6A1	DNAJC2	LAPTM4B
MPPED2	CD74	SIPA1L1	SNRPD1	LOC110395828	LIN52	PSMC2	MATN2
DNAJC24	TCOF1	ZFYVE26	GPCPD1	CEBPZ	VSX2	SLC26A5	RPL30
IMMP1L	ARSI	LOC110401004	C3H20orf196	NDUFAF7	LOC110401380	RELN	ERICH5
ELP4	CAMK2A	PLEK2	CHGB	PRKD3	ABCD4	ORC5	RIDA
PAX6	SLC6A7	EIF2S1	TRMT6	QPCT	VRTN	LHFPL3	TRPS1
WT1	CDX1	ATP6V1D	MCM8	SLC30A6	SYNDIG1L	KMT2E	EIF3H
RCN1	PDGFRB	MPP5	CRLS1	ARID1B	ISCA2	SRPK2	UTP23
EIF3M	CSF1R	FAM71D	STUM	TMEM242	NPC2	PUS7	RAD21
CCDC73	HMGXB3	GPHN	PARP1	ZDHHC14	LTBP2	RINT1	SLC30A8
PRRG4	LOC110405492	BMF	LIN9	SNX9	AREL1	LOC110392368	MED30
QSER1	LOC110405400	SRP14	MIXL1	SYNJ2	FCF1	CADPS2	EXT1
DEPDC7	FLT4	EIF2AK4	ACBD3	SERAC1	YLPM1	FEZF1	SAMD12
TCP11L1	RNF130	GPR176	LOC110396752	GTF2H5	PROX2	AASS	TNFRSF11B
CSTF3	TBC1D9B	LOC110401309	SDE2	TULP4	DLST	PTPRZ1	COLEC10
HIPK3	MRNIP	FSIP1	LEFTY1	TMEM181	RPS6KL1	LOC110392603	MAL2
KIAA1549L	SQSTM1	THBS1	TMEM63A	DYNLT1	PGF	FAM3C	NOV
C6H11orf91	MGAT4B	KATNBL1	EPHX1	SYTL3	EIF2B2	WNT16	ENPP2
SPON1	LOC110405439	EMC7	SRP9	EZR	MLH3	CPED1	TAF2
RASSF10	MAML1	LOC110401757	ENAH	TAGAP	ACYP1	ING3	DSCC1
TEAD1	CANX	CHRM5	LBR	RSPH3	ZC2HC1C	TSPAN12	DEPTOR
PARVA	LOC110405512	AVEN	DNAH14	PLAGL1	NEK9	KCND2	COL14A1
MICAL2	HNRNPH1	RYR3	CNIH3	ZC2HC1B	TMED10	ARRDC5	MRPL13
DKK3	LOC110405511	LOC110401114	WDR26	LTV1	FOS	LOC110392322	MTBP
USP47	RUFY1	LOC110401113	CNIH4	PHACTR2	JDP2	NELL2	SNTB1
GALNT18	ADAMTS2	GREM1	NVL	FUCA2	BATF	LOC110392634	HAS2
EIF4G2	LOC110405491	SCG5	DEGS1	PEX3	FLVCR2	DBX2	ZHX2
CTR9	CNOT6	ARHGAP11A	FBXO28	ADAT2	ERG28	ANO6	DERL1
MRVI1	GFPT2	RASGRP1	TP53BP2	AIG1	TTLL5	ARID2	TBC1D31
LYVE1	MAPK9	FAM98B	LOC110395702	HIVEP2	TGFB3	SCAF11	FAM83A
RNF141	LOC110406893	SPRED1	CAPN8	ADGRG6	IFT43	SLC38A1	C2H8orf76
AMPD3	NDUFA8	LOC110401843	SUSD4	VTA1	GPATCH2L	SLC38A2	FOXO3
ADM	MORN5	BCL11B	TLR5	NMBR	ESRRB	SLC38A4	AFG1L
SBF2	LHX6	LOC110401985	DISP1	PLOD2	VASH1	AMIGO2	SNX3
SWAP70	RBM18	SETD3	BROX	PLSCR1	ANGEL1	RPAP3	NR2E1
FUT8	MRRF	CCNK	AIDA	PLSCR5	LRRC74A	ATP23	OSTM1
C1QTNF4	PTGS1	CCDC85C	MIA3	ZIC4	IRF2BPL	LRIG3	SEC63
FAM180B	PDCL	HHIPL1	TAF1A	ZIC1	CIPC	LOC110392654	SCML4
NDUFS3	RC3H2	LOC110401402	HHIPL2	AGTR1	ZDHHC22	SLC16A7	SOBP
KBTBD4	LOC110406999	LOC110401851	DUSP10	CPB1	TMEM63C	OXGR1	PDSS2
PTPMT1	ZBTB6	EML1	HLX	NCBP2	NGB	LOC110408083	BEND3
CELF1	ZBTB26	EVL	2001-03-01	PIGZ	POMT2	HS6ST3	C3H6orf203
RAPSN	RABGAP1	DEGS2	PFN3	MELTF	GSTZ1	UGGT2	CD24
PSMC3	GPR21	YY1	C3H1orf115	DLG1	LOC110401668	DNAJC3	QRSL1
LOC110401271	STRBP	SLC25A29	MARK1	BDH1	TMED8	DZIP1	RTN4IP1
SLC39A13	CRB2	SLC25A47	IARS2	LOC110397327	SAMD15	CLDN10	CRYBG1
SPI1	DENND1A	WARS	BPNT1	APOD	NOXRED1	ABCC4	ATG5
MYBPC3	LHX2	WDR25	EPRS	PPP1R2	C6H14orf132	GPR180	PRDM1
MADD	NEK6	BEGAIN	SLC30A10	ACAP2	BDKRB2	TGDS	PREP
NR1H3	PSMB7	DLK1	LYPLAL1	XXYLT1	BDKRB1	DCT	BVES
ACP2	ADGRD2	DIO3	TGFB2	FAM43A	ATG2B	GPC6	MUC4
DDB2	NR5A1	PPP2R5C	RRP15	LSG1	GSKIP	GPC5	TNK2
PACSIN3	NR6A1	DYNC1H1	SPATA17	ATP13A3	AK7	OLFM4	TFRC
LOC110401586	OLFML2A	LOC110401933	GPATCH2	GP5	PAPOLA	PCDH8	SLC51A
EIF5	RPL35	LOC110401934	ESRRG	LRRC15	VRK1	CNMD	LOC110397528
MARK3	SCAI	HSP90AA1	USH2A	CPN2	BCL11B	SUGT1	PCYT1A
CKB	GOLGA1	WDR20	KCTD3	LOC110398275	LOC110401985	ELF1	LOC110397529
LOC110401853	ARPC5L	MOK	KCNK2	HES1	SETD3	WBP4	PDCD1
TRMT61A	PPP6C	ZNF839	LOC110395510	OPA1	CCNK	MTRF1	LOC110398547
BAG5	RABEPK	CINP	CENPF	ATP13A4	CCDC85C	NAA16	MASP1
APOPT1	HSPA5	TECPR2	PTPN14	ATP13A5	HHIPL1	RGCC	SST
KLC1	LOC110406907	ANKRD9	SMYD2	HRASLS	LOC110401402	VWA8	BCL6
XRCC3	GAPVD1	RCOR1	LOC110396135	NYAP2	LOC110401851	DGKH	LPP
ZFYVE21	MAPKAP1	TRAF3	PROX1	CNNM2	EML1	ENOX1	TP63
PPP1R13B	PBX3	AMN	SLC30A1	AS3MT	EVL	LACC1	P3H2
C6H14orf2	MVB12B	CDC42BPB	RD3	BORCS7	DEGS2	CCDC122	CLDN1
TDRD9	LOC110407000	EXOC3L4	TRAF5	LOC110399428	YY1	TSC22D1	CLDN16
RD3L	LOC110406957	TNFAIP2	RCOR3	WBP1L	SLC25A29	NUFIP1	TMEM207
ASPG	ZBTB43	LOC110401586	KCNH1	SFXN2	SLC25A47	GPALPP1	LOC110398225
KIF26A	ZBTB34	EIF5	HHAT	ARL3	WARS	GTF2F2	LOC110398226
C6H14orf180	RALGPS1	MARK3	SERTAD4	TRIM8	WDR25	KCTD4	GMNC
TMEM179	ANGPTL2	CKB	SYT14	SUFU	BEGAIN	TPT1	OSTN
LOC110401316	FBXW2	LOC110401853	DIEXF	ACTR1A	DLK1	SLC25A30	UTS2B
LOC110401854	SLC2A8	TRMT61A	MRPS10	MFSD13A	DIO3	COG3	CCDC50
LOC110400744	GARNL3	BAG5	TRERF1	LOC110399438	PPP2R5C	ERICH6B	FGF12
ADSSL1	SRC	APOPT1	UBR2	SLF2	DYNC1H1	SPERT	MB21D2
SIVA1	BLCAP	KLC1	PRPH2	SEMA4G	LOC110401933	SIAH3	TCF7L2
AKT1	PIGT	XRCC3	TBCC	MRPL43	LOC110401934	ZC3H13	VTI1A
ZBTB42	DBNDD2	ZFYVE21	BICRAL	TWNK	HSP90AA1	CPB2	ZDHHC6
LOC110401855	TP53TG5	PPP1R13B	PKDCC	LZTS2	WDR20	LCP1	ACSL5
CEP170B	SYS1	C6H14orf2	EML4	PDZD7	C6H14orf180	LRRC63	TECTB
PLD4	SDC4	TDRD9	LOC110396323	SFXN3	TMEM179	RUBCNL	GPAM
AHNAK2	RBPJL	RD3L	KCNG3	KAZALD1	LOC110401316	LRCH1	ADRA2A
C6H14orf79	MATN4	ASPG	MTA3	TLX1	LOC110401854	ESD	SHOC2
LOC110401562	LOC110408265	KIF26A	HAAO	BTRC	LOC110400744	HTR2A	BBIP1
CDCA4	KCNS1	C6H14orf180	ZFP36L2	LOC110399218	ADSSL1	TMEM135	PDCD4
LOC110401433	STK4	TMEM179	THADA	POLL	SIVA1	FZD4	RBM20
GPR132	TOMM34	LOC110401316	PLEKHH2	DPCD	AKT1	PRSS23	SMC3
JAG2	PABPC1L	LOC110401854	DYNC2LI1	FBXW4	ZBTB42	ME3	DUSP5
NUDT14	YWHAB	LOC110400744	ABCG5	FGF8	LOC110401855	FAM181B	SLF2
ADGRL2	RIMS4	ADSSL1	ABCG8	NPM3	CEP170B	PRCP	SEMA4G
ADGRL4	KCNK15	SIVA1	LRPPRC	MGEA5	PLD4	DDIAS	MRPL43
LOC110402667	LOC110408299	AKT1	PPM1B	KCNIP2	AHNAK2	RAB30	TWNK
PTGFR	WISP2	ZBTB42	SLC3A1	C5H10orf76	C6H14orf79	PCF11	LZTS2
LOC110402668	ADA	LOC110401855	PREPL	HPS6	LOC110401562	ANKRD42	PDZD7
GIPC2	PKIG	CEP170B	CAMKMT	LOC110400580	CDCA4	CCDC90B	SFXN3
DNAJB4	SERINC3	PLD4	LOC110396100	LDB1	LOC110401433	DLG2	KAZALD1
FUBP1	TTPAL	AHNAK2	FAS	PPRC1	GPR132	MALRD1	TLX1
NEXN	HNF4A	NTNG1	ACTA2	LOC110399328	JAG2	ARL5B	BTRC
MIGA1	R3HDML	VAV3	STAMBPL1	SLIT1	NUDT14	NSUN6	LOC110399218
USP33	FITM2	SLC25A24	ANKRD22	ARHGAP19	BRF1	CACNB2	POLL
ZZZ3	GDAP1L1	FAM102B	LOC110400539	RRP12	BTBD6	SLC39A12	DPCD
AK5	LOC110408153	HENMT1	LOC110400538	PGAM1	PPP1R36	LOC110395142	FBXW4
PIGK	LOC110408154	PRPF38B	LOC110400545	EXOSC1	HSPA2	LOC110392979	FGF8
ST6GALNAC5	JPH2	FNDC7	TMEM72	ZDHHC16	ZBTB1	LOC110392981	NPM3
ST6GALNAC3	LOC110408355	STXBP3	CXCL12	MMS19	ZBTB25	LOC110395140	MGEA5
PIF1	OCSTAMP	AKNAD1	ERCC6	UBTD1	AKAP5	LOC110395139	KCNIP2
FAM183A	SLC13A3	GPSM2	LOC110400626	ANKRD2	MTHFD1	STAM	C5H10orf76
EBNA1BP2	TP53RK	CLCC1	DRGX	HOGA1	ESR2	HACD1	HPS6
CFAP57	SLC2A10	WDR47	C5H10orf71	MORN4	SYNE2	ST8SIA6	LOC110400580
TMEM125	EYA2	CAMSAP2	C5H10orf128	PI4K2A	SGPP1	VIM	LDB1
C7H1orf210	ZMYND8	DDX59	VSTM4	AVPI1	WDR89	TRDMT1	PPRC1
TIE1	NCOA3	KIF14	WDFY4	MARVELD1	PPP2R5E	CUBN	LOC110399328
MPL	SULF2	ZNF281	LRRC18	ZFYVE27	OSGEP	RSU1	SLIT1
CDC20	PREX1	NR5A2	ARHGAP22	SFRP5	NTNG1	C1QL3	ARHGAP19
ELOVL1	ARFGEF2	PTPRC	MAPK8	GOLGA7B	VAV3	PTER	RRP12
MED8	CSE1L	PLPPR5	FRMPD2	CRTAC1	SLC25A24	MINDY3	PGAM1
SZT2	STAU1	SNX7	GDF10	R3HCC1L	FAM102B	ITGA8	EXOSC1
HYI	LOC110408237	DPYD	GDF2	LOC110400166	HENMT1	FAM171A1	ZDHHC16
PTPRF	KCNB1	PTBP2	RBP3	HPS1	PRPF38B	NMT2	MMS19
KDM4A	LOC110408431	RWDD3	ZNF488	HPSE2	FNDC7	RPP38	UBTD1
ST3GAL3	LOC110408430	LOC110402471	ANTXRL	LOC110399796	STXBP3	ACBD7	ANKRD2
ARTN	LOC110408359	CNN3	LOC110400129	CNNM1	AKNAD1	OLAH	HOGA1
IPO13	EPB42	SLC44A3	LOC110400472	GOT1	GPSM2	CROT	MORN4
DPH2	CCNDBP1	F3	LOC110400301	NKX2-3	CLCC1	LOC110392993	PI4K2A
ATP6V0B	ZNFX1	ABCD3	LOC110400300	SLC25A28	WDR47	LOC110394090	AVPI1
B4GALT2	PHACTR3	ARHGAP29	LOC110400134	ENTPD7	CAMSAP2	RUNDC3B	MARVELD1
SLC6A9	SYCP2	ABCA4	LOC110399318	LOC110399793	DDX59	SLC25A40	ZFYVE27
KLF17	VEZT	TECR	ZFAND4	LOC110399791	KIF14	DBF4	SFRP5
DMAP1	C1H3orf20	GCLM	2008-03-01	CUTC	ZNF281	ADAM22	GOLGA7B
ERI3	METAP2	DNTTIP2	ALOX5	ABCC2	NR5A2	SRI	CRTAC1
RNF220	USP44	BCAR3	LOC110399609	DNMBP	PTPRC	STEAP4	GRID1
TMEM53	NTN4	FNBP1L	LOC110399612	CPN1	DPYD	ZNF804B	CCSER2
C7H1orf228	SNRPF	DR1	LOC110399468	ENTPD1	PTBP2	NRN1	LOC110399997
KIF2C	AMDHD1	LOC110402562	TLL2	LOC110399941	RWDD3	FARS2	BICC1
RPS8	HAL	CCDC18	LOC110399446	LOC110399996	LOC110402471	LYRM4	PHYHIPL
BEST4	LTA4H	TMED5	ZP4	KNDC1	CNN3	PPP1R3G	FAM13C
LOC110402615	ELK3	MTF2	LOC110399879	LOC110400395	SLC44A3	RPP40	SLC16A9
PLK3	CDK17	LOC110402565	HELLS	LOC110400308	F3	CDYL	CCDC6
TCTEX1D4	CFAP54	FAM69A	PDLIM1	LOC110400114	ABCD3	BHLHE22	ANK3
BTBD19	NEDD1	RPL5	LOC110399493	MTX2	ARHGAP29	LOC110394104	CTNNA3
PTCH2	TMPO	EVI5	GRID1	LOC110400179	ABCA4	ARMC1	DNAJC12
EIF2B3	SLC25A3	GFI1	CCSER2	HOXD3	TECR	MTFR1	SIRT1
LOC110402631	IKBIP	RPAP2	LOC110399997	HOXD4	GCLM	PDE7A	HERC4
LOC110402634	APAF1	GLMN	BICC1	HOXD8	DNTTIP2	DNAJC5B	MYPN
UROD	ANKS1B	C7H1orf146	PHYHIPL	HOXD9	BCAR3	TRIM55	ATOH7
ZSWIM5	UHRF1BP1L	LOC110402239	FAM13C	HOXD10	FNBP1L	CRH	PBLD
LOC110402951	ACTR6	EPHX4	SLC16A9	HOXD11	DR1	RRS1	HNRNPH3
HPDL	SCYL2	BRDT	CCDC6	HOXD12	LOC110402562	ADHFE1	RUFY2
MUTYH	SLC17A8	TGFBR3	ANK3	HOXD13	CCDC18	C2H8orf46	DNA2
TOE1	NR1H4	CDC7	SLC8A3	LNPK	TMED5	MYBL1	SLC25A16
TESK2	GAS2L3	HFM1	SMOC1	ATP5G3	MTF2	VCPIP1	TET1
LOC110402946	ANO4	ZNF644	SLC10A1	ATF2	LOC110402565	LOC110393269	CCAR1
MMACHC	LOC110406091	BARHL2	SRSF5	CHN1	FAM69A	MCMDC2	STOX1
PRDX1	TRIM45	FGF13	SUSD6	CHRNA1	RPL5	TCF24	LOC110400586
AKR1A1	VTCN1	F9	CCDC177	WIPF1	EVI5	PPP1R42	LOC110400587
NASP	CTC1	MCF2	PLEKHD1	GPR155	GFI1	COPS5	KIF1BP
CCDC17	LOC110399139	ATP11C	SLC39A9	SCRN3	RPAP2	CSPP1	SRGN
GPBP1L1	METTL16	ARL13A	ERH	CIR1	GLMN	ARFGEF1	VPS26A
TMEM69	POLQ	LOC110403259	GALNT16	SP9	C7H1orf146	PRDM14	SUPV3L1
IPP	STXBP5L	XKRX	EXD2	OLA1	LOC110402239	NCOA2	LOC110399274
LOC110402952	GTF2E1	NOX1	DCAF5	SP3	EPHX4	TRAM1	LOC110399272
MAST2	RABL3	CSTF2	ACTN1	CDCA7	BRDT	LACTB2	TACR2
PIK3R3	HGD	TRMT12	LOC110402073	MAP3K20	TGFBR3	XKR9	TSPAN15
LOC110402757	NDUFB4	SYTL4	ZFP36L1	RAPGEF4	CDC7	EYA1	COL13A1
TSPAN1	FSTL1	SRPX2	RAD51B	LOC110400359	HFM1	MSC	LOC110399315
POMGNT1	LRRC58	TSPAN6	TMEM229B	PDK1	ZNF644	TRPA1	AIFM2
LURAP1	GPR156	TNMD	PLEKHH1	ITGA6	BARHL2	KCNB2	CHST3
LOC110402825	GSK3B	PCDH19	PIGH	DLX1	ADGRL4	TERF1	PSAP
RAD54L	MAATS1	DIAPH2	ARG2	METAP1D	LOC110402667	SBSPON	LOC110400620
LRRC41	LOC110399266	LOC110403465	VTI1B	HAT1	PTGFR	RPL7	CDH23
LOC110402480	POPDC2	LOC110403467	LOC110401302	SLC25A12	LOC110402668	RDH10	VSIR
NSUN4	PLA1A	VAMP7	ZFYVE26	DYNC1I2	GIPC2	STAU2	SLC29A3
LOC110402481	ATP1A1	LOC110403464	LOC110401004	LOC110400289	DNAJB4	UBE2W	UNC5B
LOC110402732	MAB21L3	ZNF185	PLEK2	MAP3K2	FUBP1	ELOC	PCBD1
LOC110402733	SLC22A15	NSDHL	EIF2S1	ERCC3	NEXN	TMEM70	SGPL1
DMBX1	NHLH2	CETN2	ATP6V1D	LOC110399800	MIGA1	LY96	LOC110400014
DACH2	CASQ2	LOC110402999	MPP5	BIN1	USP33	JPH1	LOC110400013
LOC110403045	VANGL1	LOC110402997	FAM71D	LOC110399220	ZZZ3	GDAP1	ADAMTS14
ZNF711	LOC110399189	LOC110403337	GPHN	GYPC	AK5	PI15	PALD1
LOC110403144	CHD1L	LOC110403462	BMF	CNTNAP5	PIGK	CRISPLD1	EIF4EBP2
APOOL	LOC110399231	LOC110403338	SRP14	LOC110402679	ST6GALNAC5	HNF4G	LRRC20
LOC110403333	TMEM39A	GLOD5	EIF2AK4	NFIA	ST6GALNAC3	ZFP36L2	NPFFR1
HDX	B4GALT4	LOC110403254	GPR176	TM2D1	PIF1	THADA	PPA1
RPS6KA6	LOC110399414	LOC110403236	LOC110401309	PATJ	FAM183A	PLEKHH2	SAR1A
POU3F4	LOC110399421	LOC110403237	FSIP1	KANK4	EBNA1BP2	DYNC2LI1	TYSND1
LOC110403321	ARHGAP31	LOC110403064	THBS1	USP1	CFAP57	ABCG5	SPOCK2
LOC110403320	UPK1B	KLF8	KATNBL1	DOCK7	TMEM125	ABCG8	ASCC1
LOC110403118	C1H3orf30	LOC110403116	EMC7	ANGPTL3	C7H1orf210	LRPPRC	ANAPC16
SH3BGRL	IGSF11	C8H8orf48	LOC110401757	ATG4C	TIE1	PPM1B	DDIT4
LOC110403235	LSAMP	MTMR8	CHRM5	FOXD3	MPL	SLC3A1	DNAJB12
BRWD3	GAP43	ASB12	AVEN	ALG6	CDC20	PREPL	MICU1
LOC110403224	LOC110399287	AMER1	GALC	ITGB3BP	ELOVL1	CAMKMT	MCU
LOC110403335	ZBTB20	ARHGEF9	GPR65	EFCAB7	MED8	SIX3	OIT3
LOC110402978	TMEM47	LOC110403438	KCNK10	PGM1	SZT2	SIX2	PLA2G12B
LOC110402975	LOC110400001	LOC110403339	SPATA7	ROR1	HYI	SRBD1	P4HA1
LOC110402977	DMD	LOC110403442	PTPN21	CACHD1	PTPRF	PRKCE	ZNF326
LOC110403410	LOC110400063	CHIC1	ZC3H14	RAVER2	KDM4A	EPAS1	LRRC8D
SLITRK4	KLF5	LOC110403440	EML5	JAK1	ST3GAL3	PIGF	LRRC8C
HERC1	PIBF1	LOC110403439	TTC8	AK4	ARTN	RHOQ	LRRC8B
FBXL22	DIS3	LOC110403443	LOC110402044	DNAJC6	IPO13	CRIPT	KYAT3
USP3	BORA	LOC110403441	FOXN3	LEPROT	DPH2	SOCS5	GTF2B
CA12	MZT1	LOC110403292	EFCAB11	LEPR	ATP6V0B	MCFD2	PKN2
RAB8B	LOC110408652	LOC110403383	TDP1	LOC110402282	B4GALT2	TTC7A	LMO4
RPS27L	DACH1	SLC16A2	KCNK13	UBE2Q2	SLC6A9	CALM2	HS2ST1
LACTB	CREM	RLIM	PSMC1	CHRNB4	KLF17	PPP1CB	SELENOF
TPM1	CUL2	NEXMIF	NRDE2	CHRNA3	DMAP1	PLB1	SH3GLB1
TLN2	PARD3	ABCB7	CALM1	CHRNA5	ERI3	FOSL2	CLCA4
LOC110403869	AKAP9	UPRT	TTC7B	PSMA4	RNF220	LOC110396090	LOC110402929
LOC110403864	LOC110393597	ZDHHC15	RPS6KA5	HYKK	TMEM53	BABAM2	ODF2L
VPS13C	LRRD1	FGF16	C6H14orf159	IREB2	C7H1orf228	RBKS	COL24A1
RORA	KRIT1	ATRX	GPR68	CRABP1	KIF2C	LAMA2	ZNHIT6
ICE2	ANKIB1	MAGT1	CCDC88C	WDR61	ZC4H2	LOC110396374	CYR61
ANXA2	GATAD1	LOC110402986	PPP4R3A	DNAJA4	ZC3H12B	PTPRK	DDAH1
FOXB1	LOC110395075	ATP7A	BCL11B	ACSBG1	LAS1L	THEMIS	BCL10
BNIP2	LOC110395074	PGK1	LOC110401985	IDH3A	MSN	C3H6orf58	C7H1orf52
GTF2A2	PEX1	AMOT	SETD3	CIB2	LOC110403103	SOGA3	SYDE2
GCNT3	RBM48	TRPC5	CCNK	TBC1D2B	LOC110403202	KIAA0408	ADGRL4
OTUD7A	EFCAB1	ALG13	CCDC85C	DAPK2	VSIG4	ECHDC1	LOC110402667
KLF13	FAM133B	DCX	HHIPL1	HERC1	LOC110403074	RNF146	PTGFR
TRPM1	CDK6	RARS	LOC110401402	FBXL22	HEPH	RSPO3	LOC110402668
MTMR10	LOC110394379	WWC1	LOC110401851	USP3	LOC110403385	LOC110396028	GIPC2
FAN1	HEPACAM2	LOC110405246	EML1	CA12	LOC110403285	CENPW	DNAJB4
MPHOSPH10	VPS50	TENM2	EVL	RAB8B	EDA2R	TRMT11	FUBP1
FAM189A1	CALCR	DRD1	DEGS2	RPS27L	AR	HINT3	NEXN
MCEE	PROCR	SFXN1	YY1	LACTB	OPHN1	NCOA7	MIGA1
APBA2	TFPI2	KIF20A	SLC25A29	TPM1	YIPF6	HEY2	USP33
TJP1	LOC110395035	BRD8	SLC25A47	TLN2	STARD8	TPD52L1	ZZZ3
LOC110403769	LOC110395032	N4BP3	WARS	LOC110403869	LOC110403106	HDDC2	AK5
TM2D3	BET1	B4GALT7	WDR25	LOC110403864	LOC110403319	NKAIN2	PIGK
ADAL	COL1A2	LMAN2	BEGAIN	VPS13C	EFNB1	LOC110396793	ST6GALNAC5
LARP6	CASD1	LOC110405285	DLK1	RORA	FAM155B	LOC110396792	ST6GALNAC3
LRRC49	SGCE	RGS14	DIO3	ICE2	EDA	LOC110396400	PIF1
THSD4	PPP1R9A	SLC34A1	PPP2R5C	ANXA2	LOC110403392	LOC110396791	FAM183A
LOC110403957	LOC110393402	LOC110405283	DYNC1H1	FOXB1	LOC110403401	PHF3	EBNA1BP2
MYO1E	ASB4	GRK6	LOC110401933	BNIP2	IGBP1	PTP4A1	CFAP57
FAM81A	PDK4	PRR7	LOC110401934	GTF2A2	LOC110403393	LOC110396041	TMEM125
CCNB2	RDH10	DBN1	HSP90AA1	GCNT3	P2RY4	LGSN	C7H1orf210
RNF111	STAU2	PDLIM7	WDR20	OTUD7A	LOC110403391	KHDRBS2	TIE1
SLTM	ATP6V0D2	DOK3	BRF1	KLF13	ARR3	PRIM2	MPL
MINDY2	WWP1	DDX41	OSGEP	TRPM1	RAB41	MUC4	CDC20
ADAM10	RMDN1	FAM193B	NTNG1	MTMR10	LOC110403396	TNK2	ELOVL1
LIPC	CPNE3	LOC110405536	VAV3	FAN1	PDZD11	TFRC	MED8
AQP9	CNGB3	MXD3	SLC25A24	MPHOSPH10	KIF4A	SLC51A	SZT2
ALDH1A2	MMP16	PRELID1	FAM102B	FAM189A1	TAF9B	LOC110397528	HYI
TMEM117	RIPK2	RAB24	HENMT1	MCEE	LOC110403060	PCYT1A	PTPRF
ARRDC5	LOC110394357	NSD1	PRPF38B	APBA2	CYSLTR1	LOC110397529	KDM4A
LOC110392322	OSGIN2	FGFR4	FNDC7	TJP1	LOC110403243	PDCD1	ST3GAL3
NELL2	NBN	ZNF346	STXBP3	LOC110403769	LPAR4	LOC110398547	ARTN
LOC110392634	DECR1	LOC110405141	AKNAD1	TM2D3	LOC110403097	MASP1	IPO13
DBX2	CALB1	UNC5A	GPSM2	ADAL	LOC110403098	SST	DPH2
ANO6	LOC110393648	EIF4E1B	CLCC1	LARP6	GPR174	BCL6	ATP6V0B
ARID2	TMEM64	SNCB	WDR47	LRRC49	ITM2A	LPP	B4GALT2
SCAF11	NECAB1	GPRIN1	CAMSAP2	THSD4	TBX22	TP63	SLC6A9
SLC38A1	C2H8orf88	CDHR2	DDX59	LOC110403957	CHMP1B	P3H2	KLF17
SLC38A2	TMEM55A	RNF44	KIF14	MYO1E	ENOX2	CLDN1	DMAP1
SLC38A4	OTUD6B	FAF2	RADIL	FAM81A	GPR119	CLDN16	ERI3
AMIGO2	SLC30A8	CLTB	MMD2	CCNB2	SLC25A14	TMEM207	RNF220
RPAP3	MED30	HIGD2A	WIPI2	RNF111	LOC110403454	LOC110398225	TMEM53
ATP23	EXT1	NOP16	SLC29A4	SLTM	MARS2	LOC110398226	C7H1orf228
LRIG3	SAMD12	ARL10	TNRC18	MINDY2	AIFM1	GMNC	KIF2C
LOC110392654	TNFRSF11B	KIAA1191	FBXL18	ADAM10	BCORL1	OSTN	TRABD2B
SLC16A7	COLEC10	SIMC1	ACTB	LIPC	UTP14A	UTS2B	SLC5A9
PWP1	MAL2	THOC3	FSCN1	AQP9	ZDHHC9	CCDC50	SPATA6
BTBD11	NOV	CPLX2	RNF216	ALDH1A2	SASH3	FGF12	LOC110402371
GAP43	ENPP2	HRH2	LOC110405800	LOC110403539	XPNPEP2	MB21D2	ELAVL4
LOC110399287	TAF2	LOC110405435	SMURF1	CGNL1	AGTR2	LOC110397406	DMRTA2
ZBTB20	DSCC1	LOC110405589	KPNA7	TCF12	LOC110403343	PCDH18	FAF1
CMSS1	DEPTOR	LOC110405396	ARPC1A	ZNF280D	SLC6A14	SLC7A11	CDKN2C
LOC110400247	COL14A1	LOC110405527	ARPC1B	MNS1	LOC110403294	NOCT	RNF11
LOC110400133	MRPL13	LOC110405555	PDAP1	TEX9	KLHL13	ELF2	TTC39A
TBC1D23	MTBP	LOC110405406	BUD31	RFX7	WDR44	MGARP	EPS15
NIT2	SNTB1	UBLCP1	PTCD1	NEDD4	DOCK11	NAA15	OSBPL9
TOMM70	HAS2	RNF145	CPSF4	PRTG	IL13RA1	RAB33B	NRDC
LNP1	ZHX2	EBF1	ATP5J2	DUT	STK26	LOC110397504	RAB3B
TMEM45A	DERL1	CLINT1	KCNJ12	FBN1	FRMD7	SETD7	TXNDC12
ADGRG7	TBC1D31	LSM11	MAP2K3	CEP152	RAP2C	MGST2	KTI12
TFG	FAM83A	THG1L	NATD1	SHC4	MBNL3	MAML3	BTF3L4
ABI3BP	C2H8orf76	SOX30	TMEM11	SECISBP2L	HS6ST2	SCOC	ZFYVE9
IMPG2	ZHX1	ADAM19	DHRS7B	COPS2	GPC4	CLGN	CC2D1B
SENP7	LOC110393515	NIPAL4	USP22	GALK2	GPC3	MGAT4D	ORC1
LOC110400438	ATAD2	CYFIP2	TNFRSF13B	FAM227B	PHF6	ELMOD2	PRPF38A
TXNL4B	WDYHV1	FNDC9	MPRIP	FGF7	HPRT1	TBC1D9	ZCCHC11
TRMT10C	FBXO32	ITK	PLD6	DTWD1	LOC110403195	RNF150	MCEE
PCNP	KLHL38	MED7	FLCN	SPATA5L1	LOC110403196	ZNF330	APBA2
ZBTB11	ANXA13	HAVCR2	COPS3	SLC30A4	MOSPD1	IL15	TJP1
RPL24	FAM91A1	LOC110405411	NT5M	BLOC1S6	LOC110403199	INPP4B	LOC110403769
CEP97	FER1L6	SGCD	MED9	SQOR	MMGT1	NR3C2	TM2D3
NXPE3	LOC110400203	MRPL22	RASD1	LOC110404056	SLC9A6	IQCM	ADAL
NFKBIZ	TNKS2	GEMIN5	PEMT	LOC110403618	FHL1	DCLK2	LARP6
ZPLD1	PPP1R3C	CNOT8	RAI1	SPPL2A	MAP7D3	LRBA	LRRC49
ALCAM	HECTD2	FAXDC2	SREBF1	TRPM7	LOC110403329	MAB21L2	THSD4
CBLB	PCGF5	LARP1	TOM1L2	USP8	ADGRG4	RPS3A	LOC110403957
BBX	ANKRD1	HAND1	DRC3	GABPB1	BRS3	SH3D19	MYO1E
CD47	RPP30	SAP30L	ATPAF2	HDC	HTATSF1	FAM160A1	FAM81A
IFT57	HTR7	GALNT10	GID4	GATM	VGLL1	GATB	CCNB2
HHLA2	FAS	MFAP3	DRG2	PDE8A	CD40LG	FBXW7	RNF111
MYH15	ACTA2	FAM114A2	MYO15A	FSD2	ARHGEF6	IGFBP7	SLTM
KIAA1524	STAMBPL1	LOC110405228	ALKBH5	WHAMM	RBMX	POLR2B	MINDY2
SH2D1B	ANKRD22	LOC110405375	LLGL1	HOMER2	LOC110403379	NOA1	ADAM10
LOC110400702	LOC110400539	GRIA1	FLII	FAM103A1	SCAPER	REST	LIPC
HJURP	LOC110400538	NMUR2	MIEF2	C9H15orf40	ISL2	LOC110397314	AQP9
GUCA1C	LOC110400545	GLRA1	TOP3A	BTBD1	ETFA	LEPROTL1	ALDH1A2
PHEX	TMEM72	G3BP1	SMCR8	AGBL1	TMEM266	SRP72	LOC110403539
SMS	CXCL12	ATOX1	SHMT1	KLHL25	NRG4	ARL9	CGNL1
MBTPS2	ERCC6	SPARC	LOC110405618	AKAP13	FBXO22	HOPX	TCF12
SMPX	LOC110400626	PKD1	PRPSAP2	SV2B	UBE2Q2	SPINK2	ZNF280D
CNKSR2	DRGX	RAB26	SLC5A10	SLCO3A1	CHRNB4	DUSP4	MNS1
KLHL34	C5H10orf71	TRAF7	FAM83G	ST8SIA2	CHRNA3	TNKS	TEX9
RPS6KA3	C5H10orf128	CASKIN1	GRAP	FAM174B	CHRNA5	MFHAS1	RFX7
EIF1AX	VSTM4	LOC110405627	EPN2	CHD2	PSMA4	ERI1	NEDD4
MAP7D2	WDFY4	MLST8	B9D1	RGMA	HYKK	PPP1R3B	PRTG
C1HXorf23	LRRC18	BRICD5	CACNA1H	MCTP2	IREB2	LOC110398525	PYGO1
SH3KBP1	ARHGAP22	PGP	TEKT4	NR2F2	CRABP1	CLDN23	DNAAF4
MXRA5	MAPK8	E4F1	C1QTNF8	ARRDC4	WDR61	PRAG1	C9H15orf65
LOC110405709	FRMPD2	ZDHHC4	SSTR5	FLNB	DNAJA4	MBOAT4	LOC110403796
LOC110405747	GDF10	GRID2IP	SOX8	DNASE1L3	ACSBG1	LOC110399096	CCPG1
LOC110405735	GDF2	SLC5A11	LMF1	ABHD6	IDH3A	CCNI	PIGB
LOC110405714	RBP3	TEX47	NSMCE1	IP6K2	CIB2	2011-09-01	RAB27A
GYG2	ZNF488	ARHGAP17	IL4R	NCKIPSD	TBC1D2B	SOWAHB	RSL24D1
LOC110405806	ANTXRL	LCMT1	IL21R	CELSR3	DAPK2	LOC110397790	NR2F2
CD99	LOC110400129	AQP8	LOC110405648	SLC26A6	HERC1	SHROOM3	ARRDC4
DHRSX	LOC110400472	PRKCB	PDPK1	LOC110404762	FBXL22	STBD1	FAM169B
ZBED1	LOC110400301	CACNG3	KCTD5	COL7A1	USP3	LOC110397651	PGPEP1L
ASMT	LOC110400300	RBBP6	UBE2I	UCN2	CA12	SCARB2	IGF1R
AKAP17A	LOC110400134	TNRC6A	TSR3	COPG1	RAB8B	NUP54	SYNM
P2RY8	LOC110399318	LOC110405917	GNPTG	HMCES	RPS27L	PPEF2	ARL5B
ASMTL	ZFAND4	NDUFAB1	C13H16orf91	LOC110405081	LACTB	NAAA	SNTG1
SLC25A6	2008-03-01	PALB2	UNKL	LOC110405079	TPM1	SDAD1	PCMTD1
LOC110405891	ALOX5	DCTN5	LOC110405921	RAB7A	TLN2	JCHAIN	ST18
LOC110405900	LOC110399609	PLK1	C13H16orf45	RPN1	LOC110403869	UTP3	ALKAL1
LOC110405920	LOC110399612	ERN2	MARF1	GATA2	LOC110403864	RUFY3	RB1CC1
LOC110405931	LOC110399468	UBFD1	NDE1	DNAJB8	VPS13C	GRSF1	NPBWR1
CRLF2	CTNNA3	EARS2	MYH11	EEFSEC	RORA	MOB1B	OPRK1
SHOX	LRRTM3	GGA2	FOPNL	RUVBL1	ICE2	DCK	ATP6V1H
PPP2R3B	DNAJC12	COG7	ABCC1	SEC61A1	ANXA2	SLC4A4	RGS20
LOC110405967	SIRT1	SCNN1B	ABCC6	KBTBD12	FOXB1	GC	TCEA1
GTPBP6	HERC4	SCNN1G	LOC110405922	MGLL	BNIP2	NPFFR2	LYPLA1
PLCXD1	MYPN	USP31	XYLT1	ABTB1	GTF2A2	ADAMTS3	MRPL15
DZIP1	ATOH7	HS3ST2	RPS15A	PODXL2	GCNT3	SMIM14	LOC110393634
CLDN10	PBLD	HS3ST4	ARL6IP1	MCM2	OTUD7A	UGDH	LOC110394957
ABCC4	HNRNPH3	KDM8	SMG1	TPRA1	KLF13	LIAS	XKR4
GPR180	RUFY2	NSMCE1	CLEC19A	CHCHD6	TRPM1	RPL9	MCFD2
TGDS	DNA2	IL4R	SYT17	PLXNA1	MTMR10	KLB	TTC7A
DCT	SLC25A16	IL21R	ITPRIPL2	TXNRD3	FAN1	RFC1	CALM2
GPC6	TET1	LOC110405648	COQ7	CHST13	MPHOSPH10	WDR19	PPP1CB
GPC5	CCAR1	PDPK1	TMC7	SLC41A3	FAM189A1	KLHL5	PLB1
LOC110387739	STOX1	KCTD5	TMC5	KLF15	MCEE	TMEM156	FOSL2
EPSTI1	LOC110400586	UBE2I	GDE1	CFAP100	APBA2	FAM114A1	LOC110396090
DNAJC15	LOC110400587	TSR3	CCP110	ZXDC	TJP1	LOC110398634	BABAM2
ENOX1	KIF1BP	GNPTG	C13H16orf52	UROC1	LOC110403769	KLF3	RBKS
ANKIB1	SRGN	C13H16orf91	VWA3A	LOC110404801	TM2D3	TBC1D1	MRPL33
GATAD1	VPS26A	UNKL	LOC110406014	CHCHD4	ADAL	LOC110398124	LOC110395903
LOC110395075	SUPV3L1	LOC110405921	LOC110406012	TMEM43	LARP6	PGM2	SLC4A1AP
LOC110395074	LOC110399274	C13H16orf45	EEF2K	XPC	LRRC49	RELL1	SUPT7L
PEX1	LOC110399272	MARF1	POLR3E	LSM3	THSD4	C4H4orf19	LRFN2
RBM48	TACR2	TVP23A	CDR2	SLC6A6	LOC110403957	NWD2	MOCS1
EFCAB1	TSPAN15	NUBP1	LOC110406071	GRIP2	MYO1E	DTHD1	DAAM2
FAM133B	COL13A1	TEKT5	METTL9	CCDC174	FAM81A	ARAP2	NECTIN3
SNX13	LOC110399315	EMP2	IGSF6	CCDC51	CCNB2	LOC110398909	PLCXD2
HDAC9	AIFM2	LOC110405937	OTOA	PLXNB1	RNF111	HTRA1	PHLDB2
TWIST1	CHST3	GRIN2A	KDELR2	LOC110404892	RFX7	PLEKHA1	LOC110399412
FERD3L	PSAP	OCSTAMP	DAGLB	SETD5	NEDD4	TACC2	ABHD10
TWISTNB	LOC110400620	SLC13A3	RAC1	LHFPL4	PRTG	NSMCE4A	TAGLN3
TMEM196	CDH23	TP53RK	SOX9	MTMR14	PYGO1	ATE1	TMPRSS7
MACC1	VSIR	SLC2A10	KCNJ2	CPNE9	DNAAF4	FGFR2	LOC110400865
ITGB8	SLC29A3	EYA2	KCNJ16	BRPF1	C9H15orf65	WDR11	LOC110399460
ABCB5	UNC5B	ZMYND8	MAP2K6	OGG1	LOC110403796	PLPP4	LOC110400881
SP8	PCBD1	NCOA3	LOC110407252	CAMK1	CCPG1	SEC23IP	LOC110400891
LOC110393069	SGPL1	SULF2	ABCA5	TADA3	PIGB	INPP5F	LOC110400937
SP4	LOC110400014	PREX1	LOC110407426	LOC110404894	RAB27A	BAG3	CGGBP1
DNAH11	LOC110400013	ARFGEF2	LOC110407359	RPUSD3	RSL24D1	TIAL1	ZNF654
CDCA7L	ADAMTS14	CSE1L	FAM20A	JAGN1	UNC13C	RGS10	C1H3orf38
RAPGEF5	PALD1	STAU1	PRKAR1A	IL17RE	LOC110403657	LOC110399972	EPHA3
IL6	EIF4EBP2	LOC110408237	WIPI1	IL17RC	WDR72	GRK5	PROS1
TOMM7	LRRC20	KCNB1	ARSG	CRELD1	ONECUT1	PRDX3	ARL13B
FAM126A	NPFFR1	LOC110408431	SLC16A6	PRRT3	FAM214A	SFXN4	STX19
KLHL7	PPA1	LOC110408430	GNA13	CCDC36	ARPP19	FAM45A	NSUN3
NUPL2	SAR1A	LOC110408359	RGS9	KLHDC8B	MYO5A	EIF3A	EPHA6
MALSU1	TYSND1	EPB42	AXIN2	LOC110404895	MYO5C	NANOS1	ARL6
IGF2BP3	SPOCK2	CCNDBP1	CEP112	CCDC71	GNB5	CACUL1	CRYBG3
TRA2A	ASCC1	ZNFX1	APOH	LOC110404947	MAPK6	PRLHR	RIOX2
CCDC126	ANAPC16	PHACTR3	PRKCA	LOC110404948	LEO1	FAM204A	LOC110401493
FAM221A	DDIT4	SYCP2	CACNG5	USP19	TMOD3	RAB11FIP2	HTR1F
STK31	DNAJB12	PPP1R3D	CACNG4	SLC6A8	LOC110403736	EMX2	POU1F1
NPY	MICU1	FAM217B	CACNG1	LOC110404958	LYSMD2	LOC110400071	CHMP2B
MPP6	MCU	CDH4	HELZ	QARS	SCG3	TCF7L2	VGLL3
DFNA5	OIT3	TAF4	KDM6A	QRICH1	AP4E1	VTI1A	CADM2
OSBPL3	PLA2G12B	LSM14B	FUNDC1	IMPDH2	TNFAIP8L3	ZDHHC6	RIPOR2
LOC110393943	P4HA1	PSMA7	EFHC2	NDUFAF3	GLDN	ACSL5	GMNN
C2H7orf31	NUDT13	SS18L1	NDP	PRKAR2A	LOC110403699	TECTB	C2H6orf62
NPVF	ECD	MTG2	LOC110403719	RPP14	DMXL2	GPAM	ACOT13
HNRNPA2B1	FAM149B1	HRH3	LOC110403733	LOC110404841	SEMA6D	ADRA2A	TDP2
CBX3	DNAJC9	OSBPL2	LOC110399895	PXK	SLC24A5	SHOC2	MBIP
SNX10	TFAM	ADRM1	CASK	PDHB	MYEF2	BBIP1	NKX2-1
SKAP2	ICOS	LAMA5	GPR82	KCTD6	CTXN2	PDCD4	NKX2-8
HOXA1	CTLA4	RPS21	GPR34	ACOX2	SLC12A1	RBM20	PAX9
HOXA2	CD28	CABLES2	NYX	FAM107A	DUT	SMC3	SLC25A21
HOXA3	RAPH1	RBBP8NL	DDX3X	FAM3D	FBN1	DUSP5	MIPOL1
HOXA4	ABI2	GATA5	RPL8	C11H3orf67	CEP152	SMNDC1	LOC110401847
HOXA5	LOC110399207	SLCO4A1	USP9X	FHIT	SHC4	MXI1	FOXA1
HOXA6	NBEAL1	NTSR1	MED14	PTPRG	SECISBP2L	ADD3	LOC110401702
HOXA7	C5H2orf80	MRGBP	ATP6AP2	C11H3orf14	COPS2	XPNPEP1	TTC6
BAG1	LOC110399621	OGFR	LOC110399942	FEZF2	GALK2	SORCS1	SSTR1
CHMP5	IDH1	COL9A3	BCOR	CADPS	FAM227B	SORCS3	CLEC14A
FH	PIKFYVE	TCFL5	MID1IP1	SYNPR	FGF7	CFAP58	SEC23A
SDHA	DNAJC10	DIDO1	TSPAN7	SNTN	DTWD1	ITPRIP	GEMIN2
CCDC127	PDE1A	GID8	OTC	THOC7	SPATA5L1	GSTO1	TRAPPC6B
SLC6A19	PPP1R1C	SLC17A9	TMEM47	ATXN7	SLC30A4	CFAP43	PNN
LOC110394804	SSFA2	BHLHE23	LOC110400001	PSMD6	BLOC1S6	SFR1	MIA2
TERT	NEUROD1	YTHDF1	DMD	PRICKLE2	SQOR	COL17A1	FBXO33
CLPTM1L	CERKL	BIRC7	RBKS	ADAMTS9	LOC110404056	SLK	ZNF410
LPCAT1	ITGA4	NKAIN4	MRPL33	MAGI1	LOC110403618	STN1	FAM161B
NDUFS6	UBE2E3	ARFGAP1	LOC110395903	SLC25A26	SPPL2A	SH3PXD2A	COQ6
IRX4	MTX2	LOC110408033	SLC4A1AP	LRIG1	TRPM7	NEURL1	ENTPD5
IRX2	LOC110400179	COL20A1	SUPT7L	KBTBD8	USP8	CALHM3	BBOF1
IRX1	HOXD3	CHRNA4	LRFN2	LOC110404924	GABPB1	CALHM1	ALDH6A1
TRPS1	HOXD4	KCNQ2	EPM2A	SUCLG2	HDC	CALHM2	LIN52
EIF3H	HOXD8	EEF1A2	FBXO30	FAM19A1	GATM	PDCD11	VSX2
UTP23	HOXD9	PPDPF	SHPRH	FAM19A4	PDE8A	USMG5	LOC110401380
RAD21	HOXD10	SRMS	GRM1	EOGT	AGBL1	TAF5	ABCD4
SLC30A8	HOXD11	LOC110408020	RAB32	TMF1	KLHL25	PCGF6	VRTN
MED30	HOXD12	PCMTD2	ADGB	UBA3	AKAP13	INA	SYNDIG1L
EXT1	HOXD13	MYT1	STXBP5	ARL6IP5	SV2B	NT5C2	ISCA2
SAMD12	LNPK	NPBWR2	SASH1	LMOD3	SLCO3A1	CNNM2	NPC2
TNFRSF11B	ATP5G3	LOC110408425	UST	FRMD4B	ST8SIA2	AS3MT	LTBP2
COLEC10	ATF2	OPRL1	TAB2	MITF	FAM174B	BORCS7	AREL1
MAL2	CHN1	RGS19	ZC3H12D	LOC110404900	CHD2	LOC110399428	FCF1
NOV	CHRNA1	TCEA2	PPIL4	LOC110404901	RGMA	WBP1L	YLPM1
ENPP2	WIPF1	SOX18	GINM1	FOXP1	MCTP2	SFXN2	PROX2
TAF2	GPR155	PRPF6	KATNA1	ADAM19	NR2F2	ARL3	DLST
DSCC1	SCRN3	SAMD10	LATS1	NIPAL4	ARRDC4	TRIM8	RPS6KL1
DEPTOR	CIR1	ZNF512B	NUP43	CYFIP2	FAM169B	SUFU	PGF
COL14A1	SP9	PNPLA8	PCMT1	FNDC9	PGPEP1L	ACTR1A	EIF2B2
MRPL13	OLA1	NRCAM	LRP11	ITK	IGF1R	MFSD13A	MLH3
MTBP	SP3	LOC110392623	PPP1R14C	MED7	SYNM	LOC110399438	ACYP1
SNTB1	CDCA7	CNTN1	IYD	HAVCR2	LRRC28	SLF2	ZC2HC1C
HAS2	MAP3K20	PDZRN4	PLEKHG1	LOC110405411	MEF2A	SEMA4G	NEK9
RAB3GAP2	RAPGEF4	GXYLT1	MTHFD1L	SGCD	MEGF11	MRPL43	TMED10
IARS2	LOC110400359	YAF2	CITED2	MRPL22	DIS3L	TWNK	FOS
BPNT1	PDK1	ZCRB1	TXLNB	GEMIN5	TIPIN	LZTS2	JDP2
EPRS	ITGA6	PPHLN1	HECA	CNOT8	MAP2K1	PDZD7	BATF
SLC30A10	DLX1	PRICKLE1	ABRACL	FAXDC2	SNAPC5	SFXN3	FLVCR2
LYPLAL1	METAP1D	ADAMTS20	REPS1	LARP1	RPL4	KAZALD1	SETD3
TGFB2	HAT1	PUS7L	CCDC28A	HAND1	ZWILCH	TLX1	CCNK
RRP15	SLC25A12	IRAK4	NHSL1	SAP30L	SMAD6	BTRC	CCDC85C
KCNH1	DYNC1I2	TWF1	ARFGEF3	GALNT10	SMAD3	LOC110399218	HHIPL1
HHAT	LOC110400289	TMEM117	PERP	MFAP3	AAGAB	POLL	LOC110401402
SERTAD4	DCAF17	EXT1	LOC110395987	FAM114A2	IQCH	DPCD	LOC110401851
MOCS1	METTL8	SAMD12	TNFAIP3	LOC110405228	C9H15orf61	FBXW4	EML1
DAAM2	TLK1	TNFRSF11B	OLIG3	LOC110405375	MAP2K5	FGF8	EVL
KIF6	GORASP2	COLEC10	IFNGR1	GRIA1	SKOR1	NPM3	DEGS2
LOC110397048	TLN2	MAL2	IL22RA2	NMUR2	PIAS1	MGEA5	YY1
KCNK17	LOC110403869	NOV	IL20RA	GLRA1	CALML4	KCNIP2	SLC25A29
KCNK5	LOC110403864	ENPP2	SLC35D3	G3BP1	CLN6	C5H10orf76	SLC25A47
SAYSD1	VPS13C	TAF2	PEX7	ATOX1	FEM1B	HPS6	WARS
GLP1R	RORA	DSCC1	MAP3K5	SPARC	ITGA11	LOC110400580	WDR25
DNAH8	ICE2	DEPTOR	MAP7	FAT2	CORO2B	LDB1	BEGAIN
GLO1	ANXA2	COL14A1	LOC110395475	LOC110405229	ANP32A	PPRC1	DLK1
BTBD9	FAM81A	MRPL13	BCLAF1	GM2A	NOX5	LOC110399328	DIO3
TTC27	CCNB2	MTBP	MTFR2	CCDC69	GLCE	SLIT1	PPP2R5C
BIRC6	RNF111	SNTB1	PDE7B	LOC110405504	PAQR5	ARHGAP19	DYNC1H1
SHPRH	SLTM	HAS2	AHI1	ANXA6	KIF23	RRP12	LOC110401933
GRM1	MINDY2	ZHX2	PTPRK	TNIP1	TLE3	PGAM1	LOC110401934
RAB32	ADAM10	TLL2	THEMIS	GPX3	UACA	EXOSC1	HSP90AA1
ADGB	LIPC	LOC110399446	C3H6orf58	SMIM3	LOC110403891	ZDHHC16	WDR20
STXBP5	AQP9	ZP4	SOGA3	DCTN4	MORF4L1	MMS19	GPX7
SASH1	ALDH1A2	LOC110399879	KIAA0408	RBM22	LOC110403821	UBTD1	FAM159A
UST	TSHZ3	HELLS	ECHDC1	MYOZ3	ADAMTS7	ANKRD2	LOC110402528
TAB2	LOC110404391	PDLIM1	RNF146	SYNPO	FAM96A	HOGA1	LOC110402521
ZC3H12D	ZNF507	SORBS1	RSPO3	NDST1	SPG11	MORN4	ECHDC2
PPIL4	DPY19L3	LOC110399493	LOC110396028	RPS14	EIF3J	PI4K2A	SCP2
GINM1	LOC110404524	EIF3F	CENPW	CD74	CTDSPL2	AVPI1	PODN
KATNA1	LOC110404525	ANXA7	TRMT11	TCOF1	CASC4	MARVELD1	SLC1A7
LATS1	PDCD5	PPP3CB	HINT3	ARSI	FRMD5	ZFYVE27	CPT2
NUP43	ANKRD27	USP54	NCOA7	CAMK2A	WDR76	SFRP5	C7H1orf123
PCMT1	RGS9BP	MYOZ1	HEY2	SLC6A7	BLM	GOLGA7B	MAGOH
LRP11	NUDT19	SYNPO2L	TPD52L1	CDX1	CTSH	CRTAC1	LRP8
PPP1R14C	TDRD12	SEC24C	HDDC2	PDGFRB	RASGRF1	R3HCC1L	DMRTB1
THBS1	SLC7A9	FUT11	NKAIN2	CSF1R	ANKRD34C	LOC110400166	RALYL
KATNBL1	CEP89	CHCHD1	LOC110401848	HMGXB3	TMED3	HPS1	SLC7A13
EMC7	FAAP24	LOC110399731	FLRT2	LOC110405492	LOC110403829	HPSE2	LRRCC1
LOC110401757	RHPN2	ZSWIM8	LOC110401936	LOC110405400	LOC110403647	LOC110399796	E2F5
CHRM5	GPATCH1	NDST2	LOC110401124	FLT4	FLNB	CNNM1	C2H8orf59
AVEN	WDR88	CAMK2G	LOC110401125	RNF130	DNASE1L3	GOT1	LOC110393621
GALC	LRP3	PLAU	LOC110401127	TBC1D9B	ABHD6	NKX2-3	CA3
GPR65	SLC7A10	VCL	LOC110401128	MRNIP	IP6K2	SLC25A28	LOC110395051
KCNK10	CEBPA	AP3M1	GSC	SQSTM1	NCKIPSD	ENTPD7	LOC110393964
SPATA7	CEBPG	ADK	DICER1	MGAT4B	CELSR3	LOC110399793	ATP6V0D2
PTPN21	PEPD	KAT6B	CLMN	LOC110405439	SLC26A6	LOC110399791	WWP1
ZC3H14	CHST8	C6H14orf79	SYNE3	MAML1	LOC110404762	CUTC	RMDN1
EML5	KCTD15	LOC110401562	GLRX5	CANX	COL7A1	ABCC2	CPNE3
TTC8	LOC110404076	CDCA4	C6H14orf132	LOC110405512	UCN2	DNMBP	CNGB3
LOC110402044	LSM14A	LOC110401433	BDKRB2	HNRNPH1	COPG1	CPN1	KIF6
FOXN3	SS18L2	GPR132	BDKRB1	LOC110405511	HMCES	ENTPD1	LOC110397048
EFCAB11	KIAA0355	JAG2	ATG2B	RUFY1	LOC110405081	LOC110399941	KCNK17
TDP1	GPI	NUDT14	GSKIP	STRBP	LOC110405079	LOC110399996	KCNK5
KCNK13	WTIP	BRF1	AK7	CRB2	RAB7A	KNDC1	SAYSD1
PSMC1	UBA2	BTBD6	PAPOLA	DENND1A	RPN1	LOC110400395	GLP1R
NRDE2	PDCD2L	PPP1R36	VRK1	LHX2	GATA2	LOC110400308	DNAH8
CALM1	LOC110404137	HSPA2	DAPK2	NEK6	DNAJB8	LOC110400114	GLO1
TTC7B	FAM96B	ZBTB1	CMSS1	PSMB7	EEFSEC	LOC110399950	BTBD9
RPS6KA5	RRAD	ZBTB25	LOC110400247	ADGRD2	RUVBL1	DNTT	RTF1
C6H14orf159	PDP2	AKAP5	LOC110400133	NR5A1	SEC61A1	BLNK	LOC110402031
GPR68	CA7	MTHFD1	TBC1D23	NR6A1	KBTBD12	ZNF518A	ITPKA
CCDC88C	NAE1	ESR2	NIT2	OLFML2A	MGLL	CCNJ	LTK
PPP4R3A	TERB1	SYNE2	TOMM70	RPL35	ABTB1	LOC110399516	RPAP1
TC2N	DYNC1LI2	SGPP1	LNP1	SCAI	PODXL2	BTAF1	LOC110401182
FBLN5	CMTM4	WDR89	TMEM45A	GOLGA1	MCM2	CPEB3	TYRO3
TRIP11	CMTM3	OSGEP	ADGRG7	ARPC5L	TPRA1	2005-03-01	MGA
ATXN3	TK2	KLF13	TFG	PPP6C	CHCHD6	IDE	MAPKBP1
NDUFB1	CKLF	TRPM1	ABI3BP	RABEPK	PLXNA1	KIF11	JMJD7
CPSF2	LOC110404266	SLC6A8	IMPG2	HSPA5	TXNRD3	HHEX	LOC110401266
SLC24A4	LOC110404332	LOC110404958	SENP7	LOC110406907	CHST13	EXOC6	LOC110401265
RIN3	CDH5	QARS	LOC110400438	GAPVD1	SLC41A3	LOC110399532	SPTBN5
LGMN	CDH11	QRICH1	TXNL4B	MAPKAP1	KLF15	LOC110400547	EHD4
GOLGA5	CDH8	IMPDH2	TRMT10C	PBX3	CFAP100	MYOF	LOC110401665
CHGA	SREBF1	NDUFAF3	PCNP	MVB12B	ZXDC	CEP55	LOC110401865
ITPK1	TOM1L2	DALRD3	ZBTB11	LOC110407000	UROC1	FFAR4	LOC110401864
LOC110401849	DRC3	WDR6	RPL24	LOC110406957	LOC110404801	RBP4	LOC110401676
TMEM251	ATPAF2	P4HTM	CEP97	ZBTB43	CHCHD4	PDE6C	LOC110401489
LOC110401438	GID4	LOC110404908	NXPE3	ZBTB34	TMEM43	LOC110399339	LOC110401490
UBR7	DRG2	ARIH2	NFKBIZ	RALGPS1	XPC	LGI1	LOC110401872
BTBD7	MYO15A	SLC25A20	ZPLD1	ANGPTL2	LSM3	SLC35G1	PLA2G4F
UNC79	ALKBH5	PRKAR2A	C1HXorf36	FBXW2	SLC6A6	PLCE1	VPS39
PRIMA1	LLGL1	RPP14	VIM	SLC2A8	GRIP2	NOC3L	TMEM87A
FAM181A	FLII	LOC110404841	TRDMT1	GARNL3	CCDC174	TBC1D12	GANC
ASB2	MIEF2	PXK	CUBN	ZNF831	CCDC51	LOC110400203	CAPN3
DDX24	TOP3A	PDHB	RSU1	PRELID3B	PLXNB1	TNKS2	ZNF106
RAB27A	SMCR8	KCTD6	C1QL3	ATP5E	LOC110404892	PPP1R3C	SNAP23
RSL24D1	SHMT1	ACOX2	PTER	TUBB1	SETD5	HECTD2	LRRC57
TMC3	LOC110405618	FAM107A	MINDY3	CTSZ	LHFPL4	PCGF5	HAUS2
STARD5	PRPSAP2	FAM3D	ITGA8	NELFCD	MTMR14	ANKRD1	STARD9
IL16	SLC5A10	C11H3orf67	FAM171A1	GNAS	CPNE9	RPP30	CDAN1
CFAP161	FAM83G	FHIT	NMT2	NPEPL1	BRPF1	HTR7	LOC110401902
TLNRD1	GRAP	PTPRG	RPP38	STX16	OGG1	KIF20B	TTBK2
MESD	EPN2	C11H3orf14	ACBD7	APCDD1L	CAMK1	PANK1	LOC110401903
CEMIP	B9D1	FEZF2	OLAH	VAPB	TADA3	SLC16A12	UBR1
LOC110403966	CACNA1H	CADPS	CROT	RAB22A	LOC110404894	CTNNA3	TMEM62
LOC110403968	TEKT4	SYNPR	LOC110392993	LOC110407989	RPUSD3	LRRTM3	PTGR2
ABHD17C	C1QTNF8	SNTN	LOC110394090	ANKRD60	JAGN1	DNAJC12	ELMSAN1
ARNT2	SSTR5	THOC7	RUNDC3B	C19H20orf85	IL17RE	SIRT1	DNAL1
FAH	SOX8	ATXN7	SLC25A40	PMEPA1	IL17RC	HERC4	LOC110401901
ZFAND6	LMF1	PSMD6	DBF4	PCK1	CRELD1	MYPN	LOC110401900
BCL2A1	LOC110405989	PRICKLE2	ADAM22	CTCFL	PRRT3	ATOH7	LOC110401907
MTHFS	GNG13	ADAMTS9	SRI	RBM38	CCDC36	PBLD	RIOX1
KIAA1024	CHTF18	MAGI1	STEAP4	RAE1	KLHDC8B	HNRNPH3	NUMB
PEX11A	RPUSD1	SLC25A26	ZNF804B	SPO11	LOC110404895	RUFY2	PAPLN
PLIN1	LOC110405915	LRIG1	CHD7	BMP7	CCDC71	DNA2	PSEN1
LOC110403836	LOC110405803	KBTBD8	CLVS1	TFAP2C	LOC110404947	SLC25A16	PSMC1
KIF7	NARFL	LOC110404924	ASPH	RTFDC1	LOC110404948	TET1	NRDE2
TICRR	LOC110405805	SUCLG2	NKAIN3	GCNT7	USP19	CCAR1	CALM1
RHCG	LOC110405831	FAM19A1	GGH	CASS4	SLC6A8	STOX1	SYNE3
POLG	FAHD1	FAM19A4	TTPA	CSTF1	LOC110404958	LOC110400586	GLRX5
FANCI	MEIOB	EOGT	YTHDF3	AURKA	QARS	LOC110400587	C6H14orf132
RLBP1	HS3ST6	TMF1	BHLHE22	FAM210B	QRICH1	KIF1BP	BDKRB2
ABHD2	MSRB1	UBA3	LOC110394104	MC3R	IMPDH2	SRGN	BDKRB1
MFGE8	LOC110405950	ARL6IP5	ARMC1	LOC110408217	NDUFAF3	VPS26A	ATG2B
HAPLN3	RPL3L	LMOD3	MTFR1	CBLN4	DALRD3	SUPV3L1	GSKIP
ACAN	NDUFB10	FRMD4B	ID2	DOK5	WDR6	LOC110399274	AK7
LOC110403900	RPS2	ZDHHC8	KIDINS220	PFDN4	P4HTM	LOC110399272	PAPOLA
DET1	TBL3	PGAM5	MBOAT2	LOC110408247	LOC110404908	TACR2	VRK1
MRPS11	NOXO1	ANKLE2	ZIC1	BCAS1	ARIH2	TSPAN15	BCL11B
MRPL46	GFER	GOLGA3	AGTR1	ZNF217	SLC25A20	COL13A1	LOC110401985
NTRK3	SYNGR3	LOC110406235	CPB1	TSHZ2	PRKAR2A	LOC110399315	OSGEP
AGBL1	ZNF598	CHFR	NCBP2	ZFP64	RPP14	AIFM2	NTNG1
KLHL25	NPW	FBRSL1	PIGZ	SALL4	LOC110404841	CHST3	VAV3
AKAP13	SLC9A3R2	GALNT9	MELTF	ATP9A	PXK	PSAP	SLC25A24
SV2B	NTHL1	NOC4L	DLG1	NFATC2	PDHB	LOC110400620	FAM102B
SLCO3A1	TSC2	EP400	NECTIN3	KCNG1	KCTD6	CDH23	HENMT1
ST8SIA2	PKD1	PUS1	PLCXD2	MOCS3	ACOX2	VSIR	PRPF38B
FAM174B	RAB26	ULK1	PHLDB2	DPM1	FAM107A	SLC29A3	FNDC7
CHD2	TRAF7	MMP17	LOC110399412	LOC110408377	FAM3D	UNC5B	STXBP3
RGMA	CASKIN1	SFSWAP	ABHD10	ADNP	C11H3orf67	PCBD1	AKNAD1
MCTP2	LOC110405627	ADGRD1	TAGLN3	PARD6B	FHIT	SGPL1	GPSM2
NR2F2	MLST8	COPRS	TMPRSS7	RIPOR3	PTPRG	LOC110400014	CLCC1
AKTIP	BRICD5	RAB11FIP4	LOC110400865	PTPN1	C11H3orf14	LOC110400013	WDR47
RBL2	PGP	SCPEP1	LOC110399460	CEBPB	FEZF2	ADAMTS14	CAMSAP2
CHD9	E4F1	COIL	LOC110400881	LOC110408011	CADPS	PALD1	DDX59
TOX3	ZDHHC4	TRIM25	LOC110400891	UBE2V1	SYNPR	EIF4EBP2	KIF14
SALL1	GRID2IP	DGKE	LOC110400937	SNAI1	SNTN	LRRC20	ZNF281
CYLD	SLC5A11	C17H17orf67	CGGBP1	B4GALT5	THOC7	NPFFR1	NR5A2
SNX20	TEX47	NOG	ZNF654	SPATA2	ATXN7	PPA1	PTPRC
NKD1	RPS15A	ANKFN1	C1H3orf38	SLC9A8	PSMD6	SAR1A	ARRDC5
BRD7	ARL6IP1	LOC110407507	EPHA3	LOC110392447	PRICKLE2	TYSND1	LOC110392322
ADCY7	SMG1	PCTP	PROS1	ITIH5	ADAMTS9	SPOCK2	NELL2
PAPD5	CLEC19A	TMEM100	ARL13B	ITIH2	MAGI1	ASCC1	LOC110392634
HEATR3	SYT17	MMD	STX19	KIN	SLC25A26	ANAPC16	DBX2
CNEP1R1	ITPRIPL2	HLF	NSUN3	ATP5C1	LRIG1	DDIT4	ANO6
ZNF423	COQ7	STXBP4	EPHA6	TAF3	KBTBD8	DNAJB12	ARID2
CBLN1	TMC7	LOC110407255	ARL6	GATA3	LOC110404924	MICU1	SCAF11
ADGRD1	TMC5	TOM1L1	CRYBG3	CELF2	SUCLG2	MCU	SLC38A1
RAN	GDE1	KIF2B	RIOX2	PLXNC1	FAM19A1	OIT3	SLC38A2
STX2	CCP110	CA10	GABRR3	CEP83	FAM19A4	PLA2G12B	SLC38A4
RIMBP2	C13H16orf52	UTP18	DCAF6	TMCC3	EOGT	P4HA1	AMIGO2
PIWIL1	VWA3A	MBTD1	MPC2	LOC110394073	TMF1	NUDT13	RPAP3
FZD10	LOC110406014	NME2	MPZL1	NDUFA12	UBA3	ECD	ATP23
TMEM132D	LOC110406012	LOC110407151	RCSD1	NR2C1	ARL6IP5	FAM149B1	LRIG3
GLT1D1	EEF2K	SPAG9	CREG1	FGD6	LMOD3	DNAJC9	LOC110392654
SLC15A4	POLR3E	TOB1	CD247	VEZT	FRMD4B	TFAM	PKP2
TMEM132C	CDR2	WFIKKN2	POU2F1	C1H3orf20	MITF	UBE2D1	LOC110394773
TMEM132B	LOC110406071	ANKRD40	DUSP27	METAP2	LOC110404900	CISD1	YARS2
AACS	METTL9	LOC110407488	GPA33	USP44	LOC110404901	IPMK	DNM1L
BRI3BP	IGSF6	LUC7L3	MAEL	NTN4	FOXP1	SPAG16	FGD4
DHX37	OTOA	ABCC3	ILDR2	SNRPF	EIF4E3	IKZF2	BICD1
UBC	KDELR2	CACNA1G	N6AMT1	AMDHD1	GPR27	ERBB4	KIAA1551
SCARB1	DAGLB	SPATA20	LTN1	HAL	PROK2	CPS1	AMN1
NCOR2	RAC1	EPN3	RWDD2B	LTA4H	RYBP	LANCL1	ETFBKMT
LOC110406304	SMIM10L1	MYCBPAP	USP16	ELK3	SHQ1	MYL1	DENND5B
CCDC92	PHTF2	RSAD1	CCT8	CDK17	GXYLT2	ACADL	FAM60A
DNAH10	TMEM60	ACSF2	MAP3K7CL	CFAP54	PPP4R2	KANSL1L	CAPRIN2
	RSBN1L	CHAD	BACH1	NEDD1	RARS	RPE	IPO8
	PTPN12	LRRC59	GRIK1	TMPO	WWC1	UNC80	TMTC1
	GSAP	EME1	LOC110402237	SLC25A3	LOC110405246	PPP1R1C	LOC110395182
	CCDC146	MRPL27	LOC110402241	IKBIP	TENM2	SSFA2	LOC110395185
	FGL2	XYLT2	TIAM1	APAF1	MAT2B	NEUROD1	DDX11
	FAM185A	LOC110407508	SOD1	ANKS1B	HMMR	CERKL	WASHC1
	FBXL13	LOC110407509	SCAF4	CSF2RB	NUDCD2	ITGA4	IQSEC3
	LRRC17	RAB37	HUNK	NCF4	CCNG1	UBE2E3	LOC110395288
	ARMC10	SLC9A3R1	MIS18A	PVALB	GABRG2	MTX2	SLC6A12
	NAPEPLD	NAT9	MRAP	IFT27	LOC110405499	LOC110400179	SLC6A13
	PMPCB	TMEM104	URB1	CACNG2	MSX2	HOXD3	KDM5A
	DNAJC2	GRIN2C	EVA1C	EIF3D	DRD1	HOXD4	CCDC77
	PSMC2	FDXR	C1H21orf59	FOXRED2	SFXN1	HOXD8	B4GALNT3
	SLC26A5	FADS6	SYNJ1	TXN2	KIF20A	HOXD9	NINJ2
	RELN	OTOP2	PAXBP1	MYH9	BRD8	HOXD10	WNK1
	ORC5	USH1G	C1H21orf62	RBFOX2	N4BP3	HOXD11	MALSU1
	LHFPL3	OTOP3	LOC110392625	BCL9	B4GALT7	HOXD12	IGF2BP3
	KMT2E	HID1	IFNAR2	ACP6	LMAN2	HOXD13	TRA2A
	SRPK2	CDR2L	IL10RB	GJA5	LOC110405285	LNPK	CCDC126
	PUS7	MRPL58	IFNAR1	TMEM47	RGS14	ATP5G3	FAM221A
	RINT1	LOC110407510	IFNGR2	LOC110400001	SLC34A1	ATF2	STK31
	LOC110392368	ATP5H	TMEM50B	DMD	LOC110405283	CHN1	NPY
	ATXN7L1	KCTD2	DNAJC28	FOXO3	GRK6	CHRNA1	MPP6
	CDHR3	SLC16A5	LOC110402500	AFG1L	PRR7	WIPF1	DFNA5
	SYPL1	ARMC7	CREM	SNX3	DBN1	GPR155	OSBPL3
	NAMPT	NT5C	CUL2	NR2E1	PDLIM7	SCRN3	LOC110393943
	CCDC71L	JPT1	PARD3	OSTM1	DOK3	CIR1	C2H7orf31
	PIK3CG	SUMO2	SLC25A13	SEC63	DDX41	SP9	NPVF
	PRKAR2B	NUP85	THSD7A	SCML4	FAM193B	OLA1	HNRNPA2B1
	HBP1	GGA3	TMEM106B	SOBP	LOC110405536	SP3	CBX3
	COG5	MRPS7	LOC110394543	PDSS2	MXD3	CDCA7	SNX10
	DNAJB9	MIF4GD	VWDE	BEND3	PRELID1	MAP3K20	SKAP2
	THAP5	SLC25A19	SCIN	C3H6orf203	RAB24	RAPGEF4	HOXA1
	LOC110392818	GRB2	AHR	CD24	NSD1	LOC110400359	HOXA2
	PNPLA8	DNAJB9	SNX13	QRSL1	FGFR4	PDK1	HOXA3
	NRCAM	THAP5	HDAC9	RTN4IP1	ZNF346	ITGA6	HOXA4
	LOC110392623	LOC110392818	TWIST1	CRYBG1	LOC110405141	DLX1	HOXA5
	CNTN1	RBFOX2	FERD3L	ATG5	UNC5A	METAP1D	HOXA6
	PDZRN4	MB	MALSU1	PRDM1	EIF4E1B	HAT1	HOXA7
	GXYLT1	RASD2	IGF2BP3	PREP	SNCB	SLC25A12	DGKZ
	YAF2	MCM5	TRA2A	BVES	GPRIN1	DYNC1I2	CREB3L1
	ZCRB1	HMOX1	CCDC126	CD109	CDHR2	LOC110400289	PHF21A
	PPHLN1	TOM1	FAM221A	SLC17A5	RNF44	DCAF17	LARGE2
	PRICKLE1	HMGXB4	STK31	LOC110396396	FAF2	METTL8	PEX16
	ADAMTS20	ISX	NPY	EEF1A1	CLTB	TLK1	MAPK8IP1
	PUS7L	LARGE1	MPP6	MTO1	HIGD2A	GORASP2	CRY2
	IRAK4	SYN3	DFNA5	MB21D1	NOP16	GAD1	SLC35C1
	TWF1	TIMP3	OSBPL3	DDX43	ARL10	MYO3B	LOC110401290
	TMEM117	FBXO7	LOC110393943	KCNQ5	KIAA1191	SP5	CHST1
	NUP107	LOC110393531	C2H7orf31	RIMS1	SIMC1	UBR3	LOC110401828
	SLC35E3	LOC110393539	NPVF	ASRGL1	THOC3	METTL5	LOC110401826
	MDM2	RTCB	HNRNPA2B1	OGFRL1	CPLX2	SSB	ZFYVE19
	CPM	ASCL4	CBX3	B3GAT2	HRH2	KLHL23	PPP1R14D
	CPSF6	PRDM4	SNX10	SMAP1	LOC110405435	PHOSPHO2	SPINT1
	LYZ	PWP1	SKAP2	SDHAF4	LOC110405589	CCDC173	RHOV
	YEATS4	ABHD10	HOXA1	FAM135A	LOC110405396	LOC110400142	VPS18
	FRS2	TAGLN3	HOXA2	EIPR1	LOC110405527	PPIG	DLL4
	CCT2	TMPRSS7	HOXA3	TRAPPC12	LOC110405555	FASTKD1	CHAC1
	LRRC10	LOC110400865	HOXA4	ADI1	LOC110405406	KLHL41	INO80
	LOC110392329	LOC110399460	HOXA5	RNASEH1	UBLCP1	BBS5	EXD1
	BEST3	LOC110400881	HOXA6	RPS7	RNF145	LOC110400225	CHP1
	RAB3IP	LOC110400891	HOXA7	COLEC11	EBF1	LRP2	OIP5
	MYRFL	LOC110400937	KIF13A	SOX11	CLINT1	LOC110400226	NUSAP1
	CNOT2	CGGBP1	SIRT5	CMPK2	LSM11	LOC110399582	NDUFAF1
	KCNMB4	ZNF654	NOL7	RSAD2	THG1L	ABCB11	RBM25
	PTPRB	C1H3orf38	RANBP9	RNF144A	SOX30	G6PC2	ZFYVE1
	PTPRR	EPHA3	MCUR1	SI	ADAM19	SPC25	DCAF4
	TSPAN8	PROS1	CTNND2	SLITRK3	NIPAL4	CERS6	DPF3
	LGR5	ARL13B	DAP	BCHE	CYFIP2	STK39	RGS6
	ZFC3H1	STX19	ANKRD33B	ZBBX	FNDC9	B3GALT1	SIPA1L1
	TMEM19	NSUN3	LOC110393322	PDCD10	ITK	XIRP2	PCNX1
	RAB21	PHEX	SNRNP48	SERPINI1	MED7	LOC110399868	MAP3K9
	TBC1D15	SMS	ROPN1L	GOLIM4	HAVCR2	COBLL1	TTC9
	TPH2	MBTPS2	2006-03-01	LOC110398154	LOC110405411	GRB14	MED6
	TRHDE	SMPX	LOC110394874	MECOM	SGCD	FIGN	LOC110401741
	EPYC	CNKSR2	CMBL	MYNN	MRPL22	KCNH7	LOC110401749
	KERA	KLHL34	LOC110394568	LRRC34	GEMIN5	IFIH1	LOC110401750
	LUM	RPS6KA3	CCT5	LRRIQ4	CNOT8	FAP	LOC110401751
	DCN	EIF1AX	FAM173B	LRRC31	FAXDC2	GCG	RASGRP1
	BTG1	MAP7D2	SEMA5A	SAMD7	LARP1	DPP4	FAM98B
	PLEKHG7	C1HXorf23	GALNT1	SEC62	HAND1	SLC4A10	SPRED1
	EEA1	SH3KBP1	INO80C	GPR160	SAP30L	TBR1	LOC110401843
	NUDT4	PTCHD3	TMEM245	PHC3	GALNT10	PSMD14	BRMS1L
	UBE2N	YME1L1	FRRS1L	PRKCI	MFAP3	TANK	ERG28
	MRPL42	MASTL	EPB41L4B	SKIL	FAM114A2	RBMS1	TTLL5
	SOCS2	ACBD5	PTPN3	CLDN11	LOC110405228	ITGB6	DDX24
	CRADD	ABI1	MOCOS	SLC7A14	LOC110405375	PLA2R1	PPP4R4
	PLXNC1	PDSS1	LOC110394552	RPL22L1	GRIA1	LY75	SERPINA10
	CEP83	LOC110393835	ZNF830	EIF5A2	NMUR2	LOC110399656	LOC110401935
	TMCC3	APBB1IP	BAG1	LOC110399950	GLRA1	LOC110399605	LOC110401936
	LOC110394073	LOC110394547	CHMP5	DNTT	G3BP1	SLC4A3	LOC110401124
	NDUFA12	GAD2	FH	BLNK	ATOX1	STK11IP	LOC110401125
	NR2C1	MYO3A	SDHA	ZNF518A	SPARC	LOC110399707	LOC110401127
	FGD6	GPR158	CCDC127	CCNJ	FAT2	INHA	LOC110401128
	BPGM	THNSL1	SLC6A19	LOC110399516	LOC110405229	OBSL1	GSC
	CALD1	ENKUR	LOC110394804	BTAF1	GM2A	IHH	DICER1
	LOC110395770	PRTFDC1	TERT	CPEB3	CCDC69	LOC110399849	CLMN
	RERG	ARHGAP21	CLPTM1L	2005-03-01	LOC110405504	CFAP65	MOK
	PTPRO	KIAA1217	LPCAT1	IDE	ANXA6	CRYBA2	ZNF839
	EPS8	OTUD1	NDUFS6	KIF11	TNIP1	FEV	CINP
	STRAP	C2H10orf67	IRX4	HHEX	GPX3	CDK5R2	TECPR2
	DERA	PTF1A	IRX2	EXOC6	SMIM3	WNT10A	ANKRD9
	SLC15A5	ARMC3	LOC110393739	LOC110399532	DCTN4	WNT6	RCOR1
	MGST1	PIP4K2A	EXOC3	LOC110400547	RBM22	LOC110400531	LOC110401316
	LMO3	AHR	PDCD6	MYOF	MYOZ3	PRKAG3	LOC110401854
	LOC110401300	ZFHX4	LOC110393493	CEP55	SYNPO	TTLL4	LOC110400744
	CD2	PEX2	AHRR	FFAR4	NDST1	STK36	ADSSL1
	PTGFRN	PKIA	MSANTD3	RBP4	RPS14	RNF25	SIVA1
	LOC110401330	ZC2HC1A	LOC110395099	PDE6C	CD74	LOC110400533	AKT1
	IGSF3	STMN2	TEX10	LOC110399339	TCOF1	ZNF142	ZBTB42
	ADPRH	HEY1	INVS	LGI1	ARSI	PLCD4	LOC110401855
	LOC110401347	MRPS28	ERP44	SLC35G1	CAMK2A	CNOT9	CEP170B
	TIMMDC1	TPD52	STX17	PLCE1	SLC6A7	USP37	PLD4
	POGLUT1	TRPS1	NR4A3	NOC3L	CDX1	VIL1	AHNAK2
	BCL9	EIF3H	SEC61B	TBC1D12	PDGFRB	CTDSP1	C6H14orf79
	ACP6	UTP23	ALG2	LOC110400203	CSF1R	SLC11A1	LOC110401562
	GJA5	RAD21	LOC110394831	TNKS2	HMGXB3	PNKD	CDCA4
	GJA8	SLC30A8	GLIPR2	PPP1R3C	LOC110405492	TMBIM1	LOC110401433
	GPR89B	MED30	LOC110394450	HECTD2	LOC110405400	AAMP	GPR132
	PDZK1	FAM135B	PARD6G	PCGF5	FLT4	ARPC2	JAG2
	THSD7A	LOC110393522	SCGN	ANKRD1	RNF130	LOC110400551	NUDT14
	TMEM106B	COL22A1	CARMIL1	RPP30	TBC1D9B	RUFY4	BRF1
	LOC110394543	KCNK9	RIPOR2	HTR7	MRNIP	TNS1	BTBD6
	VWDE	TRAPPC9	GMNN	FAS	SQSTM1	IGFBP5	PPP1R36
	SCIN	DUSP10	C2H6orf62	ACTA2	MGAT4B	IGFBP2	HSPA2
	ARL4A	HLX	ACOT13	STAMBPL1	LOC110405439	RPL37A	ZBTB1
	NAALADL2	2001-03-01	TDP2	ANKRD22	MAML1	SMARCAL1	ZBTB25
	LOC110398167	PFN3	GALR1	LOC110400539	CANX	2004-03-01	AKAP5
	TBL1XR1	C3H1orf115	MBP	LOC110400538	LOC110405512	XRCC5	MTHFD1
	LOC110398166	MARK1	ZNF236	LOC110400545	HNRNPH1	EPB41L5	ESR2
	ZMAT3	RAB3GAP2	MTCL1	TMEM72	LOC110405511	LOC110400316	SYNE2
	PIK3CA	IARS2	RAB12	CXCL12	RUFY1	RALB	SGPP1
	ZNF639	BPNT1	PTPRM	ERCC6	ADAMTS2	INHBB	WDR89
	MFN1	EPRS	LRRC30	LOC110400626	LOC110405491	GLI2	RPS8
	GNB4	SLC30A10	LAMA1	DRGX	CNOT6	TFCP2L1	BEST4
	ACTL6A	LYPLAL1	ARHGAP28	C5H10orf71	GFPT2	CLASP1	LOC110402615
	MRPL47	TGFB2	TMEM200C	C5H10orf128	MAPK9	NIFK	PLK3
	NDUFB5	RRP15	LOC110394069	VSTM4	RASGEF1C	TSN	TCTEX1D4
	USP13	SPATA17	EPB41L3	WDFY4	CLK4	LOC110400594	BTBD19
	PEX5L	GPATCH2	ZBTB14	LRRC18	COL23A1	IQCB1	PTCH2
	TTC14	ESRRG	AKAIN1	ARHGAP22	LOC110405458	EAF2	EIF2B3
	CCDC39	GRIK2	DLGAP1	MAPK8	HNRNPA0	SLC15A2	LOC110402631
	FXR1	ASCC3	NDC80	FRMPD2	KLHL3	HSPBAP1	LOC110402634
	DNAJC19	SIM1	METTL4	GDF10	SPOCK1	DIRC2	UROD
	SOX2	PRDM13	ADCYAP1	GDF2	TRPC7	SEMA5B	ZSWIM5
	MUC4	CCNC	LOC110393495	RBP3	LOC110405262	PDIA5	LOC110402951
	TNK2	TSTD3	YES1	ZNF488	SMAD5	SEC22A	HPDL
	TFRC	USP45	TYMS	ANTXRL	TGFBI	ADCY5	MUTYH
	SLC51A	PNISR	CLUL1	LOC110400129	LECT2	HACD2	TOE1
	LOC110397528	COQ3	COLEC12	LOC110400472	FBXL21	MYLK	TESK2
	PCYT1A	FAXC	THOC1	LOC110400301	SLC25A48	CCDC14	LOC110402946
	LOC110397529	FBXL4	USP14	LOC110400300	LOC110405447	KALRN	MMACHC
	PDCD1	POU3F2	ROCK1	LOC110400134	CXCL14	UMPS	PRDX1
	LOC110398547	BCKDHB	GREB1L	LOC110399318	NEUROG1	ITGB5	AKR1A1
	MASP1	TTK	ESCO1	ZFAND4	LOC110405165	MUC13	NASP
	SST	ELOVL4	ABHD3	2008-03-01	PITX1	DPP10	CCDC17
	BCL6	SH3BGRL2	MIB1	ALOX5	CATSPER3	ACTR3	GPBP1L1
	LPP	LCA5	GATA6	LOC110399609	PCBD2	SLC35F5	TMEM69
	TP63	HMGN3	RBBP8	LOC110399612	TXNDC15	GPR39	IPP
	P3H2	PHIP	CABLES1	SPAG16	C12H5orf24	LYPD1	LOC110402952
	CLDN1	LOC110395819	TMEM241	IKZF2	DDX46	NCKAP5	MAST2
	CLDN16	IRAK1BP1	RIOK3	ERBB4	CAMLG	MGAT5	PIK3R3
	TMEM207	MEI4	C2H18orf8	CPS1	SEC24A	TMEM163	LOC110402757
	LOC110398225	HTR1B	NPC1	LANCL1	SAR1B	ACMSD	TSPAN1
	LOC110398226	IMPG1	ANKRD29	MYL1	JADE2	CCNT2	POMGNT1
	GMNC	MYO6	LAMA3	ACADL	UBE2B	MAP3K19	LURAP1
	OSTN	SENP6	TTC39C	KANSL1L	PPP2CA	RAB3GAP1	LOC110402825
	UTS2B	FILIP1	CABYR	RPE	SKP1	ZRANB3	RAD54L
	CCDC50	PRIM2	OSBPL1A	UNC80	TCF7	R3HDM1	LRRC41
	FGF12	RAB23	IMPACT	IHH	VDAC1	UBXN4	LOC110402480
	MB21D2	BAG2	LOC110394664	LOC110399849	C12H5orf15	LCT	NSUN4
	LOC110397406	LOC110395841	LOC110394665	CFAP65	FSTL4	MCM6	LOC110402481
	NEURL1	BEND6	LOC110394926	CRYBA2	SDK1	DARS	LOC110402732
	CALHM3	DST	ZNF521	FEV	LOC110405948	CXCR4	LOC110402733
	CALHM1	HPCAL1	SS18	CDK5R2	LOC110406034	THSD7B	DMBX1
	CALHM2	ODC1	PDE7A	WNT10A	FOXK1	LOC110400130	MKNK1
	PDCD11	PLCL1	DNAJC5B	WNT6	AP5Z1	SPOPL	MOB3C
	USMG5	SATB2	TRIM55	LOC110400531	RADIL	NXPH2	ATPAF1
	TAF5	C5H2orf69	CRH	PRKAG3	MMD2	LOC110400243	EFCAB14
	PCGF6	TYW5	RRS1	TTLL4	WIPI2	LOC110399405	LOC110402749
	INA	MAIP1	ADHFE1	STK36	SLC29A4	LRP1B	LOC110402750
	NT5C2	SPATS2L	C2H8orf46	RNF25	TNRC18	KYNU	PDZK1IP1
	CNNM2	KCTD18	MYBL1	LOC110400533	FBXL18	ARHGAP15	TAL1
	GAD1	SGO2	VCPIP1	ZNF142	ACTB	KCNA4	STIL
	MYO3B	AOX1	LOC110393269	PLCD4	FSCN1	FSHB	CMPK1
	SP5	LOC110400698	MCMDC2	CNOT9	RNF216	ARL14EP	FOXE3
	UBR3	LOC110400690	TCF24	USP37	LOC110405800	MPPED2	FOXD2
	METTL5	BZW1	PPP1R42	VIL1	SMURF1	DNAJC24	STRBP
	SSB	CLK1	COPS5	CTDSP1	KPNA7	IMMP1L	CRB2
	KLHL23	PPIL3	CSPP1	SLC11A1	ARPC1A	ELP4	DENND1A
	PHOSPHO2	NIF3L1	ARFGEF1	PNKD	ARPC1B	PAX6	LHX2
	CCDC173	ORC2	CPA6	TMBIM1	PDAP1	WT1	NEK6
	LOC110400142	FAM126B	PREX2	AAMP	BUD31	RCN1	PSMB7
	PPIG	NDUFB3	C2H8orf34	ARPC2	PTCD1	EIF3M	ADGRD2
	FASTKD1	CFLAR	SULF1	LOC110400551	CPSF4	CCDC73	NR5A1
	KLHL41	LOC110400691	SLCO5A1	RUFY4	ATP5J2	PRRG4	NR6A1
	BBS5	LOC110400694	PRDM14	TNS1	KCNJ12	QSER1	OLFML2A
	LOC110400225	LOC110399293	NCOA2	IGFBP5	MAP2K3	DEPDC7	RPL35
	LRP2	TRAK2	TRAM1	IGFBP2	NATD1	TCP11L1	SCAI
	LOC110400226	STRADB	LACTB2	RPL37A	TMEM11	CSTF3	GOLGA1
	LOC110399582	TMEM237	XKR9	SMARCAL1	DHRS7B	HIPK3	ARPC5L
	ABCB11	MPP4	EYA1	2004-03-01	USP22	KIAA1549L	PPP6C
	G6PC2	ALS2	MSC	XRCC5	TNFRSF13B	C6H11orf91	RABEPK
	SPC25	CDK15	TRPA1	TMEM169	MPRIP	SPON1	HSPA5
	CERS6	FZD7	KCNB2	PECR	PLD6	HSD17B12	LOC110406907
	STK39	SUMO1	TERF1	MRAS	FLCN	ALKBH3	GAPVD1
	B3GALT1	NOP58	SBSPON	TMEM177	COPS3	C6H11orf96	MAPKAP1
	XIRP2	BMPR2	RPL7	PTPN4	NT5M	ACCS	PBX3
	LOC110399868	FAM117B	RDH10	EPB41L5	MED9	EXT2	MVB12B
	LOC110400414	WDR12	STAU2	LOC110400316	RASD1	ALX4	LOC110407000
	TTC21B	CARF	UBE2W	LRP1B	PEMT	CD82	LOC110406957
	LOC110400228	PLEKHM3	ELOC	KYNU	RAI1	TSPAN18	ZBTB43
	GALNT3	FZD5	FAM92A	ARHGAP15	SREBF1	TP53I11	ZBTB34
	CSRNP3	CCNYL1	RBM12B	GTDC1	TOM1L2	LOC110401268	RALGPS1
	SCN2A	METTL21A	TMEM67	ZEB2	DRC3	PRDM11	ANGPTL2
	LOC110400420	CREB1	PDP1	NKX2-8	ATPAF2	LOC110400954	FBXW2
	SLC38A11	KLF7	CDH17	PAX9	GID4	SYT13	SLC2A8
	COBLL1	CPO	GEM	SLC25A21	DRG2	LOC110401736	GARNL3
	TTBK2	RAB8B	RAD54B	MIPOL1	MYO15A	FUT8	HNF4A
	LOC110401903	RPS27L	FSBP	LOC110401847	ALKBH5	C1QTNF4	R3HDML
	UBR1	LACTB	LOC110394517	FOXA1	LLGL1	FAM180B	FITM2
	TMEM62	TPM1	VIRMA	LOC110401702	FLII	NDUFS3	GDAP1L1
	PTGR2	TLN2	ESRP1	TTC6	MIEF2	KBTBD4	LOC110408153
	ELMSAN1	LOC110403869	DPY19L4	SSTR1	TOP3A	PTPMT1	LOC110408154
	DNAL1	LOC110403864	LOC110393510	CLEC14A	SMCR8	CELF1	JPH2
	LOC110401901	VPS13C	INTS8	LOC110401936	SHMT1	RAPSN	LOC110408355
	LOC110401900	RORA	CCNE2	LOC110401124	LOC110405618	PSMC3	OCSTAMP
	LOC110401907	ICE2	TP53INP1	LOC110401125	PRPSAP2	LOC110401271	SLC13A3
	RIOX1	ANXA2	NDUFAF6	LOC110401127	SLC5A10	SLC39A13	TP53RK
	NUMB	FOXB1	PLEKHF2	LOC110401128	FAM83G	SPI1	SLC2A10
	PAPLN	BNIP2	C2H8orf37	GSC	GRAP	MYBPC3	EYA2
	PSEN1	GTF2A2	GDF6	DICER1	EPN2	MADD	ZMYND8
	RBM25	GCNT3	LOC110393511	CLMN	B9D1	NR1H3	NCOA3
	ZFYVE1	OTUD7A	LOC110393212	SYNE3	CACNA1H	ACP2	SULF2
	DCAF4	NEDD4	MTERF3	GLRX5	TMEM132C	DDB2	PREX1
	DPF3	PRTG	PTDSS1	LOC110401985	TMEM132B	PACSIN3	ARFGEF2
	RGS6	PYGO1	SDC2	SETD3	AACS	ARFGAP2	CSE1L
	SIPA1L1	DNAAF4	CPQ	CCNK	BRI3BP	C6H11orf49	STAU1
	PCNX1	C9H15orf65	MTDH	CCDC85C	DHX37	LRP4	LOC110408237
	MAP3K9	LOC110403796	LAPTM4B	HHIPL1	UBC	CKAP5	KCNB1
	TTC9	CCPG1	MATN2	LOC110401402	SCARB1	F2	LOC110408431
	MED6	PIGB	RPL30	LOC110401851	NCOR2	ZNF408	LOC110408430
	LOC110401741	RAB27A	ERICH5	EML1	LOC110406304	ARHGAP1	LOC110408359
	LOC110401749	RSL24D1	RIDA	EVL	CCDC92	ATG13	EPB42
	LOC110401750	UNC13C	POP1	DEGS2	DNAH10	HARBI1	CCNDBP1
	LOC110401751	LOC110403657	NIPAL2	YY1	ATP6V0A2	NKX2-8	ZNFX1
	BCL11B	WDR72	KCNS2	SLC25A29	TCTN2	TGFB3	PHACTR3
	LOC110401985	ONECUT1	STK3	SLC25A47	GTF2H3	IFT43	SYCP2
	SETD3	FAM214A	OSR2	WARS	EIF2B1	GPATCH2L	PPP1R3D
	CCNK	ARPP19	VPS13B	WDR25	DDX55	ESRRB	FAM217B
	CCDC85C	MYO5A	LOC110393628	BEGAIN	TMED2	VASH1	CDH4
	HHIPL1	MYO5C	RGS22	DLK1	RILPL1	ANGEL1	TAF4
	LOC110401402	GNB5	FBXO43	DIO3	SNRNP35	LRRC74A	LSM14B
	LOC110401851	MAPK6	POLR2K	PPP2R5C	RILPL2	IRF2BPL	PSMA7
	EML1	LEO1	SPAG1	DYNC1H1	KMT5A	DIO2	POLA1
	EVL	TMOD3	RNF19A	F9	SBNO1	CEP128	PCYT1B
	DEGS2	LOC110403736	ANKRD46	MCF2	CDK2AP1	TSHR	PDK3
	YY1	LYSMD2	PABPC1	ATP11C	C14H12orf65	GTF2A1	LOC110404335
	SLC25A29	SCG3	YWHAZ	ARL13A	MPHOSPH9	STON2	ZFX
	SMARCA1	AP4E1	ZNF706	LOC110403259	PITPNM2	SEL1L	EIF2S3
	TENM1	TNFAIP8L3	GRHL2	XKRX	ARL6IP4	SLC24A4	KLHL15
	SH2D1A	GLDN	NCALD	NOX1	OGFOD2	RIN3	APOO
	LOC110403276	LOC110403699	RRM2B	CSTF2	ABCB9	LGMN	SAT1
	STAG2	DMXL2	UBR5	TRMT12	VPS37B	GOLGA5	ACOT9
	XIAP	SEMA6D	SLC30A8	SYTL4	HIP1R	CHGA	PRDX4
	THOC2	SLC24A5	MED30	SRPX2	LOC110406295	ITPK1	PTCHD1
	GRIA3	MYEF2	EXT1	TSPAN6	DENR	LOC110401936	PHEX
	NR2F2	CTXN2	SAMD12	TNMD	GPN3	LOC110401124	SMS
	MEF2A	SLC12A1	TNFRSF11B	PCDH19	ARPC3	LOC110401125	MBTPS2
	LYSMD4	DUT	COLEC10	DIAPH2	ANAPC7	LOC110401127	SMPX
	ADAMTS17	FBN1	MAL2	RPGRIP1L	ATP2A2	LOC110401128	CNKSR2
	CERS3	CEP152	NOV	AKTIP	IFT81	GSC	KLHL34
[truncated: 3,354 more rows]
