# Supplementary material for: Comprehensive Analysis of 122 Guinea Fowl Genomes Across Three Continents Delineates Their Domestication and Evolutionary Patterns with Special Reference to India
Source: Int J Mol Sci. 2026 Mar 25;27(7):2994. doi: 10.3390/ijms27072994 (PMC13073949; doi:10.3390/ijms27072994)
Supplement: Supplementary file 1 [file ijms-27-02994-s001.zip › S4_CNVR_CODING_GENES.xlsx]

## Sheet: Sheet1
CARI	IRAN	CHID	ITAD	HUGD	SUDD	KEND	NIGD	NIGW	SUDW	KENW
LOC110392524	LOC110392178	GOLGB1	LOC110392524	LOC110392178	LOC110392178	ACR	ACR	LOC110392173	LOC110392173	ACR
GOLGB1	LOC110392179	HCLS1	GOLGB1	LOC110392179	LOC110392179	LOC110392178	LOC110392178	LOC110392178	ACR	LOC110392178
HCLS1	MAPK8IP2	LOC110392316	HCLS1	MAPK8IP2	MAPK8IP2	LOC110392179	LOC110392179	LOC110392179	LOC110392178	LOC110392179
LOC110392316	LOC110392228	LOC110392178	LOC110392316	LOC110392228	CHKB	MAPK8IP2	MAPK8IP2	MAPK8IP2	LOC110392179	MAPK8IP2
NME6	LOC110392227	LOC110392179	NME6	LOC110392227	LOC110392228	LOC110392228	CHKB	LOC110392228	MAPK8IP2	LOC110392228
LOC110392174	PPP6R2	MAPK8IP2	LOC110392174	PPP6R2	LOC110392227	LOC110392227	LOC110392228	LOC110392227	LOC110392228	LOC110392227
LOC110392173	SBF1	LOC110392228	LOC110392173	SBF1	PPP6R2	PPP6R2	LOC110392227	SBF1	LOC110392227	PPP6R2
ARSA	LMF2	LOC110392227	LOC110392178	TNPO3	SBF1	SBF1	SBF1	LMF2	PPP6R2	SBF1
ACR	IRF5	LOC110392278	LOC110392179	SMO	LMF2	TNPO3	LMF2	SMO	SBF1	TNPO3
LOC110392178	TNPO3	GCC1	LOC110392228	AHCYL2	SMO	SMO	SMO	UBE2H	TNPO3	SMO
LOC110392179	SMO	DENND6B	LOC110392227	UBE2H	UBE2H	UBE2H	NRF1	ANKRD16	SMO	UBE2H
MAPK8IP2	NRF1	PPP6R2	LOC110392278	ASB13	FBXO18	ANKRD16	UBE2H	ASB13	UBE2H	ANKRD16
CHKB	UBE2H	SBF1	GCC1	LRGUK	ANKRD16	ASB13	CHCHD3	LRGUK	GDI2	ASB13
LOC110392228	GDI2	LMF2	DENND6B	CHCHD3	GDI2	CHCHD3	PLXNA4	CHCHD3	ASB13	CHCHD3
LOC110392278	ASB13	NCAPH2	PPP6R2	PLXNA4	ASB13	LOC110392224	SFMBT2	PLXNA4	LRGUK	LOC110392224
GCC1	LRGUK	LOC110392254	SBF1	MKLN1	LRGUK	PLXNA4	CAMK1D	GATA3	CHCHD3	PLXNA4
DENND6B	CHCHD3	IRF5	LMF2	GATA3	EXOC4	LOC110392297	TMEM243	CAMK1D	PLXNA4	LOC110392297
PPP6R2	PLXNA4	TNPO3	NCAPH2	CELF2	CHCHD3	CAMK1D	SEMA3A	TMEM243	MKLN1	CAMK1D
SBF1	MKLN1	SMO	LOC110392254	CAMK1D	PLXNA4	SEMA3A	MAGI2	SEMA3A	GATA3	SEMA3A
LMF2	SFMBT2	AHCYL2	IRF5	SEPHS1	MKLN1	PCLO	BCAP29	MAGI2	PROSER2	PCLO
SMO	GATA3	STRIP2	TNPO3	SEMA3A	LOC110392827	SEMA3C	LOC110392401	KMT2E	UPF2	SEMA3C
NRF1	UPF2	SMKR1	SMO	SEMA3E	LOC110392657	MAGI2	IMMP2L	PRKAR2B	CAMK1D	MAGI2
UBE2H	CAMK1D	NRF1	NRF1	PCLO	GATA3	LHFPL3	NELL2	BCAP29	SEMA3A	LHFPL3
GATA3	SEPHS1	UBE2H	UBE2H	CACNA2D1	CAMK1D	PRKAR2B	SRGAP1	FOXP2	HGF	PRKAR2B
CAMK1D	TMEM243	FBXO18	ASB13	GNAI1	SEPHS1	BCAP29	HMGA2	NELL2	BCAP29	BCAP29
SEMA3A	SEMA3A	ANKRD16	LRGUK	MAGI2	SEMA3A	LOC110392413	LOC110392778	SRGAP1	ABCD2	LOC110392413
SEMA3E	PCLO	GDI2	CHCHD3	CCDC146	MAGI2	GRAMD4	PTPRR	LOC110392778	CELSR1	GRAMD4
LHFPL3	CACNA2D1	ASB13	PLXNA4	ARMC10	PTPN12	FAM19A5	ATP2B1	POC1B	FAM19A5	FAM19A5
BCAP29	NAMPT	LRGUK	MKLN1	NAPEPLD	LHFPL3	LOC110392452	ANKS1B	LOC110392222	LOC110392708	LOC110392452
FAM19A5	PRKAR2B	CHCHD3	CAMK1D	LHFPL3	BCAP29	PIM3	LOC110408742	LOC110393302	PANX2	PIM3
LOC110392708	BCAP29	PLXNA4	SEPHS1	SRPK2	CELSR1	PANX2	LOC110387629	ANKS1B	POT1	PANX2
LOC110392778	TBC1D22A	MKLN1	SEMA3A	BCAP29	FAM19A5	POT1	LOC110387000	LOC110408742	ING3	POT1
ANKS1B	FAM19A5	GATA3	SEMA3E	CPNE8	LOC110392708	CADPS2	LOC110408675	LOC110387579	KCND2	CADPS2
LOC110408742	PIM3	CAMK1D	SEMA3C	LOC110392413	PANX2	MDFIC	LOC110408539	LOC110387629	ST7	MDFIC
LOC110387000	LOC110392708	SEPHS1	MAGI2	GRAMD4	LOC110392503	FOXP2	LOC110408288	LOC110387000	DOCK4	FOXP2
LOC110408675	PANX2	TMEM243	PHTF2	CERK	ZNF800	GPR85	LOC110387391	LOC110408675	IMMP2L	GPR85
LOC110408539	POT1	SEMA3A	TMEM60	FAM19A5	POT1	IMMP2L	LOC110397804	LOC110408539	CNTN1	IMMP2L
LOC110387391	ST7	CACNA2D1	LHFPL3	LOC110392708	ST7	TMEM117	TCF20	LOC110408288	PRICKLE1	TMEM117
FAM109B	FOXP2	LHFPL3	PRKAR2B	GRM8	IMMP2L	NELL2	SLC25A17	LOC110387391	NELL2	NELL2
NAGA	IMMP2L	FOXP2	HBP1	POT1	PDZRN4	USP15	SOX10	LOC110397804	FAM19A2	USP15
WBP2NL	TMEM117	IMMP2L	COG5	PTPRZ1	NELL2	SRGAP1	PDXP	TCF20	SRGAP1	SRGAP1
2003-09-01	NELL2	NELL2	BCAP29	ING3	SRGAP1	LOC110392778	GGA1	LOC110390936	LEMD3	LOC110392778
LOC110391560	SRGAP1	SRGAP1	LRRK2	KCND2	LOC110392778	MDM1	CACNG2	NDUFA6	DYRK2	MDM1
CENPM	HMGA2	LOC110392778	CPNE8	ST7	PAWR	MDM2	LOC110398023	PMM1	LOC110392778	MDM2
TNFRSF13C	LOC110392778	CNOT2	FAM19A5	FOXP2	ATP2B1	TRHDE	DRAM1	CSDC2	TSPAN8	TRHDE
SHISA8	CNOT2	TRHDE	PIM3	IFRD1	TMCC3	KCNC2	TMEM178B	POLR3H	NAP1L1	KCNC2
SREBF2	PAWR	ATP2B1	PANX2	IMMP2L	CFAP54	ZDHHC17	WNK1	ACO2	LOC110392715	ZDHHC17
CCDC134	TMTC2	ANKS1B	PLXNB2	NRCAM	ANKS1B	SYT1	MICAL3	PHF5A	PAWR	SYT1
MEI1	ATP2B1	LOC110408742	POT1	YAF2	LOC110408742	PPP1R12A	LOC110395733	TOB2	ATP2B1	PPP1R12A
SNU13	CFAP54	LOC110387629	CPED1	NELL2	LOC110387629	PPFIA2	LOC110395697	SLC25A17	CFAP54	PPFIA2
XRCC6	ANKS1B	LOC110387000	ING3	ARID2	LOC110387000	TMTC2	PIK3C2G	RPS19BP1	ANKS1B	TMTC2
DESI1	LOC110408742	LOC110408675	ASZ1	SLC38A1	LOC110408675	LRRIQ1	ITPR2	ATF4	CNOT4	LRRIQ1
PMM1	LOC110387629	LOC110408539	ST7	FAM19A2	LOC110408539	ATP2B1	FBLN1	SOX10	LOC110408742	ATP2B1
CSDC2	LOC110387000	LOC110408288	CAPZA2	USP15	LOC110387459	ANKS1B	NTF3	PDXP	LOC110387629	ANKS1B
POLR3H	LOC110408675	LOC110387391	TFEC	SRGAP1	LOC110387391	LOC110408742	ANO2	GGA1	LOC110387000	LOC110408742
ACO2	LOC110408539	LOC110397804	FOXP2	DYRK2	LOC110397804	LOC110387629	VWF	CACNG2	LOC110408675	LOC110387629
PHF5A	LOC110387459	SLC25A17	BMT2	LOC110392778	EP300	LOC110387000	TSPAN9	TOM1	LOC110408539	LOC110387000
TOB2	LOC110408288	SOX10	TMEM168	CNOT2	SLC25A17	LOC110408675	PTPN6	HMGXB4	LOC110387459	LOC110408675
TEF	LOC110387391	PDXP	IMMP2L	TBC1D15	SOX10	LOC110408539	SPICE1	CRY1	LOC110387391	LOC110408539
ZC3H7B	LOC110397804	GGA1	LRRN3	TRHDE	PDXP	LOC110408288	LOC110398957	MTERF2	LOC110397804	LOC110408288
RANGAP1	TCF20	LOC110398023	NRCAM	ZDHHC17	GGA1	LOC110387391	VTCN1	WNK1	LOC110389672	LOC110387391
CHADL	SLC25A17	SYCP3	YAF2	NAV3	ASCL1	LOC110397804	CTC1	CECR6	LOC110389835	LOC110397804
PDXP	SOX10	TMEM178B	TMEM117	SYT1	LOC110398023	TCF20	GSK3B	MICAL3	LOC110390936	TCF20
GGA1	PDXP	WNK1	NELL2	PAWR	HIPK2	LOC110390936	TBC1D23	LOC110395733	SLC25A17	LOC110390936
LGALS2	GGA1	MICAL3	SLC38A1	PTPRQ	TRIM24	SLC25A17	NIT2	PIK3C2G	SOX10	SLC25A17
CDC42EP1	CACNG2	LOC110395733	SRGAP1	PPFIA2	TMEM178B	PDXP	ABI3BP	ITPR2	PDXP	PDXP
CARD10	LOC110398023	RERG	LOC110392778	METTL25	WNK1	SH3BP1	BBX	FBLN1	GGA1	SH3BP1
MFNG	HIPK2	PIK3C2G	ZFC3H1	TMTC2	CECR6	GGA1	EPHA6	NTF3	LOC110398023	GGA1
MRPS33	MRPS33	LOC110392420	TRHDE	LRRIQ1	MICAL3	RFX4	ARL6	ANO2	HIPK2	RFX4
TMEM178B	TMEM178B	SOX5	PAWR	ALX1	LOC110395733	POLR3B	CADM2	VWF	TMEM178B	POLR3B
WNK1	WNK1	ITPR2	PPFIA2	RASSF9	RERG	LOC110398023	TMPRSS15	PTPN6	WNK1	LOC110398023
LOC110395733	CECR6	LOC110396487	METTL25	NTS	PIK3C2G	HIPK2	JAM2	SPICE1	FBXL14	HIPK2
ITPR2	MICAL3	INTS13	TMTC2	MGAT4C	SOX5	TMEM178B	LOC110402021	LOC110398957	CECR6	TMEM178B
NTF3	LOC110395733	FBLN1	SLC6A15	CEP290	BHLHE41	PTN	LOC110402037	TRIM45	LOC110395562	PTN
ANO2	RERG	NTF3	MGAT4C	ATP2B1	ITPR2	FAM60A	GABPA	VTCN1	MICAL3	FAM60A
VWF	LMO3	ANO2	ATP2B1	EEA1	LOC110396487	WNK1	LOC110402241	CTC1	LOC110395733	WNK1
TSPAN9	PIK3C2G	VWF	EPYC	SOCS2	INTS13	RAD52	LOC110402719	ABI3BP	LOC110395697	RAD52
SPICE1	LOC110392420	RIMKLB	CFAP54	CFAP54	FGFR1OP2	MICAL3	LOC110402714	CADM2	RERG	MICAL3
TRIM45	SOX5	PTPN6	ANKS1B	ANKS1B	NTF3	LOC110395733	DSCAM	TMPRSS15	LMO3	LOC110395733
VTCN1	BHLHE41	PTMS	LOC110408742	LOC110408742	ANO2	LOC110395697	LOC110403719	LOC110402719	PIK3C2G	LOC110395697
CTC1	ITPR2	ACRBP	LOC110387629	LOC110387629	VWF	RERG	BCOR	LOC110402714	PLEKHA5	RERG
BBX	LOC110396487	SPICE1	LOC110387000	LOC110387000	TSPAN9	LMO3	DMD	DSCAM	SOX5	LMO3
LOC110392592	INTS13	LOC110398957	LOC110408675	LOC110408675	RIMKLB	PIK3C2G	POLA1	LOC110403719	BHLHE41	PIK3C2G
DSCAM	FBLN1	TRIM45	LOC110408539	LOC110408539	PTPN6	PLCZ1	GRPR	CASK	ITPR2	PLCZ1
BCOR	NTF3	VTCN1	LOC110408288	LOC110408288	ACRBP	LOC110392420	CD99	BCOR	NTF3	LOC110392420
DMD	ANO2	CTC1	LOC110387391	LOC110387391	SPICE1	SOX5	OCA2	DMD	ANO2	SOX5
OCA2	VWF	ABI3BP	LOC110397804	LOC110397804	LOC110398957	ST8SIA1	INPP4A	NLGN4X	VWF	ST8SIA1
INPP4A	TSPAN9	BBX	TTC26	SLC25A17	TRIM45	BHLHE41	TSGA10	CD99	TSPAN9	BHLHE41
AFF3	PTPN6	CADM2	2003-09-01	SOX10	VTCN1	ITPR2	AFF3	OCA2	PTPN6	ITPR2
SOX1	PTMS	TMPRSS15	LOC110391560	PDXP	CTC1	PACSIN2	POU3F3	INPP4A	PTMS	PACSIN2
ZIC5	ACRBP	LOC110392592	CENPM	GGA1	CMSS1	SCUBE1	ZIC2	AFF3	KPNA1	SCUBE1
SLITRK5	SPICE1	JAM2	TNFRSF13C	BTBD11	ABI3BP	PRR5	ZIC5	PDCL3	SPICE1	PRR5
SLITRK6	LOC110398957	LOC110402021	SHISA8	CRY1	BBX	LOC110397001	HS6ST3	POU3F3	LOC110398957	LOC110397001
LOC110402071	VTCN1	LOC110402037	SREBF2	NFYB	EPHA6	RIBC2	GPC5	IRS2	VTCN1	RIBC2
LOC110402288	CTC1	GABPA	CCDC134	ASCL1	CADM2	FBLN1	LOC110401604	SOX1	CTC1	FBLN1
DIAPH3	FSTL1	LOC110402241	SLC25A17	LOC110398023	ROBO1	ATXN10	LOC110402288	FAM155A	FSTL1	ATXN10
LRCH1	GAP43	LOC110402719	SOX10	IGF1	TMPRSS15	NTF3	UBL3	ZIC2	ABI3BP	NTF3
UBL3	CMSS1	LOC110402714	PDXP	PARPBP	LOC110392592	ANO2	MTUS2	ZIC5	EPHA6	ANO2
MTUS2	ABI3BP	DSCAM	GGA1	HIPK2	LOC110399694	VWF	ATP8A2	HS6ST3	CADM2	VWF
ATP8A2	BBX	BCOR	LARGE1	TMEM178B	LOC110402719	TSPAN9	LOC110389599	GPC5	LOC110401788	TSPAN9
LOC110389599	EPHA6	DMD	ASCL1	FAM60A	LOC110402714	LOC110397749	LOC110403746	LOC110401604	LOC110401829	LOC110397749
LOC110403746	BCL9	POLA1	LOC110398023	WNK1	DSCAM	LOC110397958	LOC110389615	POU4F1	LOC110401856	LOC110397958
NUMA1	CADM2	TMSB4X	IGF1	ERC1	PRDM15	LOC110397993	DLG2	LOC110402288	TMPRSS15	LOC110397993
LOC110404571	TMPRSS15	CD99	PARPBP	LOC110395562	PKNOX1	PTPN6	CAPN5	LRCH1	LOC110392592	PTPN6
LAMTOR1	LOC110392592	OCA2	PMCH	MICAL3	LOC110403719	PTMS	LOC110404571	CDADC1	LOC110392625	PTMS
LOC110391656	LOC110402241	INPP4A	DRAM1	LOC110395733	CASK	CHD4	LAMTOR1	CAB39L	MRPS6	CHD4
INPPL1	LOC110402719	AFF3	SPIC	RERG	BCOR	SPAG17	ANAPC15	N4BP2L2	RUNX1	SPAG17
DCHS1	LOC110402714	POU3F3	HIPK2	LMO3	DMD	SPICE1	LOC110391656	UBL3	LOC110402719	SPICE1
TPP1	DYRK1A	TFDP1	TMEM178B	PIK3C2G	TAB3	LOC110398957	INPPL1	MTUS2	LOC110402714	LOC110398957
TAF10	DSCAM	NAXD	DGKI	PLCZ1	ARX	TRIM45	TRIM3	ATP8A2	DYRK1A	TRIM45
ILK	PKNOX1	SOX1	WNK1	AEBP2	SH3KBP1	VTCN1	HPX	SGCG	DSCAM	VTCN1
RRP8	LOC110403719	NALCN	ERC1	SOX5	GLRA2	CTC1	LOC110395057	LOC110389599	PKNOX1	CTC1
LOC110391767	BCOR	ZIC2	MICAL3	C2CD5	TMSB4X	STXBP5L	RHOG	LOC110403746	LOC110403719	STXBP5L
TIMM10B	DMD	ZIC5	LOC110395733	CMAS	CD99	ABI3BP	PGAP2	LOC110389615	CASK	ABI3BP
ARFIP2	ARX	HS6ST3	RERG	BHLHE41	DHRSX	BBX	NUP98	CNTN5	RPL8	BBX
LOC110392107	SH3KBP1	GPC5	LMO3	ITPR2	ZBED1	PROS1	LOC110392118	NUMA1	BCOR	PROS1
LOC110392108	CDKL5	SLITRK1	PIK3C2G	LOC110396487	OCA2	ARL13B	LOC110404905	LOC110404571	MID1IP1	ARL13B
RRM1	GLRA2	SCEL	SOX5	INTS13	ATP10A	EPHA6	FCHSD2	LAMTOR1	DMD	EPHA6
LOC110392112	TMSB4X	TBC1D4	ETNK1	FBLN1	INPP4A	ACP6	RAB6A	ANAPC15	ARX	ACP6
STIM1	NLGN4X	LOC110402288	ABCC9	NTF3	TSGA10	GJA8	PGM2L1	LOC110391656	PTCHD1	GJA8
RHOG	CD99	PCDH17	BHLHE41	ANO2	AFF3	CADM2	WDR73	INPPL1	CNKSR2	CADM2
PGAP2	DHRSX	ENOX1	ITPR2	VWF	LONRF2	GBE1	ARRB1	RRP8	MAP3K15	GBE1
NUP98	SHOX	LRCH1	SCUBE1	TSPAN9	PDCL3	ROBO1	LOC110405126	TRIM3	ADGRG2	ROBO1
DGAT2	OCA2	UBL3	LOC110396835	PTPN6	POU3F3	LIPI	LOC110405174	HPX	REPS2	LIPI
FCHSD2	INPP4A	MTUS2	KIAA1644	USP5	SH3RF3	TMPRSS15	ARAP1	LOC110395057	TMSB4X	TMPRSS15
ARHGEF17	KIAA1211L	ATP8A2	FBLN1	CDCA3	TFDP1	LOC110392592	LOC110405227	RHOG	CD99	LOC110392592
RELT	AFF3	SGCG	NTF3	PTMS	LOC110401058	NCAM2	KIFC3	PGAP2	JADE3	NCAM2
FAM168A	LONRF2	LOC110389599	ANO2	ACRBP	ING1	GABPA	NLRC5	LOC110392118	CHST7	GABPA
PLEKHB1	PDCL3	LOC110403746	VWF	SPAG17	SOX1	BACH1	LOC110404126	LOC110404905	OCA2	BACH1
RAB6A	POU3F3	AAMDC	PTPN6	SPICE1	LOC110407660	LOC110402241	CTCF	FCHSD2	GABRG3	LOC110402241
MRPL48	SH3RF3	RSF1	PTMS	LOC110398957	FAM155A	LOC110392625	SLC9A5	RAB6A	INPP4A	LOC110392625
LOC110392158	TFDP1	CAPN5	ACRBP	VTCN1	NALCN	LOC110402719	FHOD1	PGM2L1	TSGA10	LOC110402719
PAAF1	SOX1	RNF121	KPNA1	CTC1	ZIC2	LOC110402714	MTSS1L	WDR73	AFF3	LOC110402714
DNAJB13	LOC110407660	XRCC1	SPICE1	STXBP5L	ZIC5	DYRK1A	LOC110404514	ARRB1	LONRF2	DYRK1A
LOC110392152	NALCN	NUMA1	LOC110398957	NHLH2	DOCK9	PCP4	LOC110404559	LOC110405126	PDCL3	PCP4
C2CD3	ZIC2	LOC110404571	TRIM45	ABI3BP	GPC5	DSCAM	IRX3	LOC110405174	CNOT11	DSCAM
PPME1	ZIC5	LAMTOR1	VTCN1	CBLB	SCEL	UMODL1	LOC110404182	ARAP1	MAP4K4	UMODL1
P4HA3	CLYBL	LOC110404643	CTC1	BBX	KLF12	ABCG1	LOC110404186	LOC110405227	POU3F3	ABCG1
NEU3	DOCK9	ANAPC15	STXBP5L	KIAA1524	KLF5	LOC110403719	TSHZ3	KIFC3	SH3RF3	LOC110403719
SPCS2	HS6ST3	LOC110391656	ZBTB20	NECTIN3	LOC110408652	CASK	LOC110404391	LOC110404126	TFDP1	CASK
XRRA1	GPC5	INPPL1	CMSS1	EPHA6	LOC110402288	LOC110399942	FOXL1	MTSS1L	SOX1	LOC110399942
RNF169	LOC110401604	LCMT2	LOC110400247	DCAF6	DIAPH3	BCOR	FOXC2	LDHD	FAM155A	BCOR
CHRDL2	POU4F1	TRIM3	ABI3BP	BCL9	PCDH17	CFAP47	GINS2	LOC110404514	FGF14	CFAP47
POLD3	SCEL	HPX	SENP7	ACP6	LRCH1	DMD	GSE1	LOC110404559	NALCN	DMD
PGM2L1	TBC1D4	APBB1	ALCAM	CADM2	INTS6	LOC110400063	PIEZO1	IRX5	ZIC2	LOC110400063
TPBGL	KLF12	SMPD1	CBLB	GBE1	UBL3	LOC110400257	CDT1	IRX3	ZIC5	LOC110400257
LOC110392165	KLF5	CNGA4	BBX	ROBO1	MTUS2	ARX	CBFA2T3	LOC110404182	DOCK9	ARX
WDR73	LOC110408652	LOC110391986	NECTIN3	ROBO2	ATP8A2	CNKSR2	ACSF3	LOC110404186	IPO5	CNKSR2
ARRB1	LOC110402071	LOC110392012	CADM2	TMPRSS15	SGCG	SH3KBP1	CDH15	TSHZ3	RAP2A	SH3KBP1
LOC110405126	LOC110402288	LOC110392040	ROBO1	NCAM2	LOC110389599	MAP3K15	SLC22A31	LOC110404391	GPC5	MAP3K15
LOC110405174	PCDH17	LOC110392034	ROBO2	LOC110402241	LOC110403746	ADGRG2	ZFHX3	LOC110404525	LOC110401604	ADGRG2
ARAP1	ENOX1	LOC110392046	CXADR	SYNJ1	LOC110389615	GLRA2	PBRM1	CDYL2	POU4F1	GLRA2
LOC110405227	LRCH1	LOC110392023	TMPRSS15	ITSN1	YAP1	TMSB4X	LOC110404814	CDH13	SCEL	TMSB4X
LOC110404351	INTS6	LOC110395057	NCAM2	LOC110402719	C1H11orf70	FRMPD4	RNF123	FOXF1	MYCBP2	FRMPD4
NDRG4	UBL3	RRM1	LOC110402241	DSCAM	FAM76B	ARHGAP6	CDHR4	GINS2	KLF5	ARHGAP6
CCDC113	MTUS2	LOC110392112	RCAN1	LOC110403719	FAM181B	TBL1X	UBA7	GSE1	LOC110408652	TBL1X
CSNK2A2	ATP8A2	RHOG	ERG	USP9X	AAMDC	CD99	AMT	ZFPM1	LOC110402288	CD99
CFAP20	SGCG	PGAP2	DSCAM	BCOR	RSF1	CHST7	DAG1	ZC3H18	PCDH17	CHST7
MMP15	LOC110389599	LOC110392118	LOC110403719	RPGR	NUMA1	OCA2	MST1	IL17C	TSC22D1	OCA2
USB1	LOC110403696	FCHSD2	USP9X	CFAP47	LOC110404571	INPP4A	SEMA3B	PIEZO1	ERICH6B	INPP4A
ZNF319	LOC110403746	ARHGEF17	LOC110399942	DMD	LOC110391656	TSGA10	LOC110404889	CDT1	INTS6	TSGA10
CNGB1	LOC110389615	PLEKHB1	BCOR	LOC110400257	INPPL1	LIPT1	WNT5A	CBFA2T3	SLC25A15	LIPT1
KIFC3	LOC110403822	RAB6A	DMD	ARX	TPP1	MITD1	DNAH12	ACSF3	MRPS31	MITD1
KATNB1	YAP1	LOC110392158	GK	POLA1	TAF10	MRPL30	GATA2	CDH15	FOXO1	MRPL30
DRC7	C1H11orf70	PAAF1	ARX	PCYT1B	RRP8	LOC110406550	MTMR14	SLC22A31	NBEA	LOC110406550
LOC110404107	FAM181B	PGM2L1	PCYT1B	CNKSR2	TRIM3	AFF3	FOXP1	ZFHX3	UBL3	AFF3
ADGRG3	AAMDC	LOC110392165	APOO	SH3KBP1	HPX	POU3F3	LOC110405493	LOC110404814	MTUS2	POU3F3
ADGRG1	RSF1	WDR73	PTCHD1	CDKL5	APBB1	TFDP1	LOC110405209	UBA7	SGCG	TFDP1
ADGRG5	NUMA1	ARRB1	CNKSR2	AP1S2	CNGA4	MYO16	LOC110405520	AMT	LOC110389599	MYO16
CCDC102A	LOC110404571	LOC110405126	SH3KBP1	MOSPD2	FAM160A2	SOX1	TLX3	RAD54L2	LOC110403746	SOX1
DOK4	LAMTOR1	LOC110405174	CDKL5	TMSB4X	LOC110392004	LOC110407660	KCNIP1	SLC38A3	LOC110389615	LOC110407660
POLR2C	LOC110404643	ARAP1	CTPS2	TBL1X	LOC110395057	FAM155A	SLIT3	HDAC11	GUCY1A2	FAM155A
COQ9	LOC110391656	LOC110405227	TMSB4X	ANOS1	RHOG	NALCN	NSD1	BICD2	CNTN5	NALCN
CIAPIN1	INPPL1	LOC110404126	TBL1X	STS	PGAP2	ZIC2	RNF145	DNAH12	LOC110404060	ZIC2
GFOD2	TPP1	CTCF	NLGN4X	NLGN4X	NUP98	ZIC5	MRPL22	RAB7A	MAML2	ZIC5
ENKD1	TAF10	LOC110404416	CD99	PRKX	LOC110392118	DOCK9	PITX1	RPN1	PANX1	DOCK9
C10H16orf86	RRP8	MTSS1L	SHOX	CD99	LOC110404905	HS6ST3	SNX29	GATA2	FAM181B	HS6ST3
PARD6A	TRIM3	LOC110404559	PPP2R3B	LOC110405931	FCHSD2	GPC5	PDGFA	FOXP1	AAMDC	GPC5
HERPUD1	HPX	IRX3	CHST7	JADE3	ARHGEF17	POU4F1	UNCX	FGD5	RSF1	POU4F1
CETP	APBB1	SALL1	OCA2	CHST7	PLEKHB1	SCEL	TNRC18	LOC110405493	NUMA1	SCEL
NLRC5	SMPD1	LOC110404182	TMEM131	OCA2	RAB6A	KLF12	FSCN1	LOC110405209	LOC110404571	KLF12
CPNE2	CNGA4	LOC110404186	INPP4A	GABRG3	PGM2L1	KLHL1	LMF1	SRA1	ANAPC15	KLHL1
FAM192A	FAM160A2	TSHZ3	TSGA10	ATP10A	LOC110392165	PCDH9	C13H16orf45	APBB3	LOC110391656	PCDH9
RSPRY1	LOC110395057	LOC110404391	AFF3	INPP4A	WDR73	LOC110402071	MARF1	LOC110405520	INPPL1	LOC110402071
ARL2BP	LOC110395063	LOC110404525	MAP4K4	TSGA10	ARRB1	LOC110402288	RBFOX1	TLX3	TPP1	LOC110402288
PLLP	RHOG	LOC110404076	POU3F3	AFF3	LOC110405126	TDRD3	GTF3C1	KCNIP1	TAF10	TDRD3
CX3CL1	PGAP2	CDYL2	TFDP1	LONRF2	LOC110405174	DIAPH3	PTX4	DOCK2	TRIM3	DIAPH3
LOC110404131	NUP98	FOXF1	TMCO3	PDCL3	ARAP1	PCDH17	LOC110405926	GABRB2	HPX	PCDH17
PSKH1	LOC110392118	GINS2	SOX1	TMEM182	LOC110405227	LRCH1	LOC110406008	NEURL1B	APBB1	LRCH1
CTRL	LOC110404905	GSE1	FAM155A	POU3F3	MMP15	ITM2B	TBX1	DUSP1	LOC110392004	ITM2B
EXOC3L1	FCHSD2	ZC3H18	NALCN	SH3RF3	LOC110404126	FOXO1	SGSM1	LOC110405499	LOC110395057	FOXO1
E2F4	ARHGEF17	IL17C	ZIC2	TFDP1	MTSS1L	TRPC4	INPP5J	MSX2	STIM1	TRPC4
ELMO3	PLEKHB1	LOC110404326	ZIC5	ATP11A	LOC110404370	NBEA	LOC110406234	NSD1	RHOG	NBEA
TMEM208	RAB6A	PIEZO1	HS6ST3	MYO16	LOC110404559	PDS5B	NIPSNAP1	RNF145	PGAP2	PDS5B
KIAA0895L	PGM2L1	CDT1	GPC5	IRS2	IRX6	B3GLCT	LOC110406502	MRPL22	NUP98	B3GLCT
LCAT	LOC110392165	CBFA2T3	SPRY2	ARHGEF7	IRX5	UBL3	EMID1	PITX1	LOC110392118	UBL3
LOC110404512	WDR73	ACSF3	NDFIP2	SOX1	IRX3	MTUS2	DTX1	SNX29	LOC110404905	MTUS2
LOC110404126	ARRB1	CDH15	POU4F1	LOC110407660	SALL1	TNFRSF19	RFC5	BHLHA15	FCHSD2	TNFRSF19
LOC110404124	LOC110405126	SLC22A31	KLF12	FAM155A	NETO2	SACS	TBX5	PDGFA	ARHGEF17	SACS
RIPOR1	LOC110405174	TUBB3	DACH1	FGF14	VSTM2B	SGCG	LOC110406531	LFNG	PLEKHB1	SGCG
CTCF	ARAP1	ZFHX3	PCDH9	NALCN	LOC110404182	LOC110389599	LOC110406538	TTYH3	RAB6A	LOC110389599
CARMIL2	LOC110405227	PBRM1	LOC110402071	ZIC2	LOC110404186	LOC110403746	LOC110406611	FSCN1	PGM2L1	LOC110403746
LOC110404091	MMP15	LOC110404814	LOC110402288	ZIC5	TSHZ3	LOC110389615	TNXB	LMF1	LOC110392165	LOC110389615
LOC110404123	LOC110404126	HYAL2	PCDH17	DOCK9	LOC110404391	LOC110403822	LOC110406665	GTF3C1	ARRB1	LOC110403822
LOC110404132	LOC110404416	HYAL1	TSC22D1	HS6ST3	LOC110404525	GUCY1A2	LOC110406667	LUC7L	LOC110405126	GUCY1A2
AARS	MTSS1L	MANF	INTS6	UGGT2	CEBPA	CEP126	LOC110406685	PTX4	LOC110405174	CEP126
EXOSC6	LOC110404514	RNF123	FOXO1	GPC6	PEPD	LOC110403998	LOC110406661	LOC110405926	ARAP1	LOC110403998
LOC110404414	CTRB1	CDHR4	COG6	GPC5	LOC110404076	CNTN5	LOC110406695	GLIS2	LOC110405227	CNTN5
LOC110404549	BCAR1	FAM212A	LOC110388225	LOC110401604	LOC110404138	FUT4	LOC110406670	LOC110406008	MMP15	FUT4
LOC110404548	LOC110404559	UBA7	FREM2	NDFIP2	LOC110404137	FAM181B	LOC110406699	LOC110405943	EDC4	FAM181B
ZDHHC1	NFATC3	AMT	NBEA	SCEL	TERB1	DLG2	LOC110406697	LOC110405802	NRN1L	DLG2
TPPP3	IRX6	DAG1	UBL3	MYCBP2	CDYL2	NUMA1	LOC110406672	YPEL1	LOC110404126	NUMA1
KCTD19	IRX5	MST1	MTUS2	KLF12	FOXC2	LOC110404571	LOC110406663	TBX1	CTCF	LOC110404571
PLEKHG4	IRX3	TRAIP	ATP8A2	KLF5	FOXF1	ANAPC15	ZNF618	RAN	LOC110404416	ANAPC15
SLC9A5	CHD9	CAMKV	LOC110389599	PIBF1	GINS2	LOC110391656	STPG3	STX2	MTSS1L	LOC110391656
FHOD1	TOX3	LOC110404757	LOC110403696	LOC110408652	GSE1	INPPL1	ZMYND19	PPTC7	LOC110404514	INPPL1
HSD11B2	SALL1	PCBP4	LOC110403746	DACH1	FBXO31	TPP1	COL27A1	TCTN1	NECAB2	TPP1
ATP6V0D1	VSTM2B	SLC38A3	LOC110389615	KLHL1	ZC3H18	TAF10	ST6GALNAC6	RSPH14	LOC110404370	TAF10
AGRP	LOC110404182	SEMA3B	CNTN5	PCDH9	IL17C	TRIM3	FUBP3	GNAZ	LOC110404559	TRIM3
LOC110404416	LOC110404186	WNT5A	ME3	LOC110402071	LOC110404326	HPX	FAM78A	PXN	NFATC3	HPX
SETD6	CCNE1	DNAH12	PCF11	LOC110402288	PIEZO1	APBB1	PLPP7	SELENOM	IRX6	APBB1
CNOT1	ZNF536	LOC110405079	TENM4	TDRD3	CDT1	CNGA4	RXRA	INPP5J	IRX5	CNGA4
SLC38A7	TSHZ3	GATA2	LOC110394952	DIAPH3	CBFA2T3	FAM160A2	LOC110407491	ZMAT5	IRX3	FAM160A2
GOT2	LOC110404391	MTMR14	LOC110394958	PCDH17	ACSF3	LOC110392004	LOC110407307	CABP7	CHD9	LOC110392004
CALB2	SLC7A10	LOC110404947	RNF121	LACC1	CDH15	LOC110395057	ARHGAP44	NF2	SALL1	LOC110395057
PNP	CEBPA	LOC110404948	XRCC1	CCDC122	SLC22A31	RHOG	TNRC6C	GAS2L1	ZNF423	RHOG
CMTR2	PEPD	USP19	NUMA1	TSC22D1	ANKRD11	PGAP2	ST6GALNAC1	LOC110406502	VSTM2B	PGAP2
HYDIN	LOC110404076	SLC6A8	LOC110404571	LRCH1	TUBB3	NUP98	UBALD2	EMID1	LOC110404182	NUP98
VAC14	LOC110404138	WDR6	LOC110391656	CAB39L	TERF2	LOC110392118	NOTUM	DTX1	LOC110404186	LOC110392118
MTSS1L	LOC110404137	P4HTM	INPPL1	NEK5	NFAT5	FCHSD2	TK1	RFC5	CCNE1	FCHSD2
LOC110404543	CDYL2	FOXP1	DCHS1	FOXO1	ZFHX3	PLEKHB1	AFMID	FBXW8	URI1	PLEKHB1
IL34	FOXC2	CNTN4	TPP1	POSTN	LOC110404814	RAB6A	LOC110407437	LOC110406531	ZNF536	RAB6A
SF3B3	FOXF1	LOC110405172	TAF10	NBEA	HEMK1	PGM2L1	SOCS3	LOC110406538	TSHZ3	PGM2L1
COG4	GINS2	LOC110405173	ILK	UBL3	MAPKAPK3	LOC110392165	PGS1	LOC110406611	LOC110404391	LOC110392165
FUK	GSE1	LOC110405493	RRP8	MTUS2	MANF	ARRB1	CBX2	TNXB	LOC110404525	ARRB1
ST3GAL2	ZFPM1	LOC110405209	LOC110391767	ATP8A2	RBM15B	LOC110405126	LOC110407503	LOC110406665	SLC7A10	LOC110405126
PDPR	ZC3H18	SRA1	TIMM10B	SGCG	RNF123	LOC110405174	CBX8	LOC110406667	CEBPA	LOC110405174
GLG1	LOC110404326	LOC110405520	ARFIP2	LOC110389599	FAM212A	ARAP1	NPTX1	LOC110406685	LOC110404076	ARAP1
RFWD3	PIEZO1	TLX3	LOC110391883	LOC110403696	UBA7	LOC110405227	BAHCC1	LOC110406693	WTIP	LOC110405227
MLKL	CDT1	KCNIP1	TRIM3	LOC110403746	AMT	SMPD3	ACTG1	LOC110406661	LOC110404138	SMPD3
FA2H	CBFA2T3	PRELID1	HPX	LOC110389615	TRAIP	MMP15	SOX9	LOC110406695	LOC110404137	MMP15
WDR59	ACSF3	RAB24	CNGA4	DYNC2H1	CAMKV	LOC110404126	ARSG	LOC110406699	TERB1	LOC110404126
ZNRF1	CDH15	NSD1	FAM160A2	TRPC6	SLC38A3	LOC110404124	SLC16A6	LOC110406697	CDYL2	LOC110404124
LDHD	SLC22A31	UNC5A	RPS11	CNTN5	SEMA3B	RIPOR1	AXIN2	LOC110406672	FOXC2	RIPOR1
LOC110404514	TUBB3	SNCB	LOC110391949	LOC110404060	LOC110404889	MTSS1L	ANKRD40	LOC110406686	FOXF1	MTSS1L
CTRB1	SNTB2	GPRIN1	LOC110391958	MAML2	LOC110404848	LDHD	LOC110407741	LOC110406663	GINS2	LDHD
BCAR1	TERF2	CDHR2	LOC110391969	DEUP1	DNAH12	LOC110404514	NAA38	LOC110407017	GSE1	LOC110404514
CFDP1	NFAT5	RNF44	LOC110404732	DLG2	LOC110405079	LOC110404370	METTL27	LOC110407016	ZC3H18	LOC110404370
TMEM170A	ZFHX3	RNF145	LOC110391986	NUMA1	GATA2	LOC110404559	LOC110407899	ZNF618	LOC110404326	LOC110404559
SLC12A3	LOC110404814	MRPL22	LOC110392012	LOC110404571	MTMR14	IRX6	ASL	CACNA1B	PIEZO1	IRX6
CDH8	HYAL2	SPOCK1	LOC110392040	LAMTOR1	USP19	IRX5	CRCP	STXBP1	CDT1	IRX5
FOXF1	MANF	NEUROG1	LOC110392034	LOC110404643	SLC6A8	IRX3	LRRC75A	COL27A1	CBFA2T3	IRX3
IRF8	RBM15B	PITX1	LOC110392046	ANAPC15	NDUFAF3	CHD9	HIC1	ST6GALNAC6	ACSF3	CHD9
LOC110404409	LOC110405004	REEP2	LOC110392023	LOC110391656	WDR6	SALL1	ALDOC	IER5L	CDH15	SALL1
LOC110404583	RNF123	EGR1	LOC110395057	INPPL1	PTPRG	N4BP1	SPAG5	FAM78A	TUBB3	N4BP1
EMC8	CDHR4	PDXDC1	RRM1	TPP1	FOXP1	VSTM2B	LOC110407690	PLPP7	NFAT5	VSTM2B
GINS2	FAM212A	SNX29	LOC110392112	TAF10	TRNT1	LOC110404182	KIAA0100	BRD3	ZFHX3	LOC110404182
GSE1	UBA7	USP42	STIM1	RRP8	FGD5	LOC110404186	TAOK1	RXRA	POC1A	LOC110404186
LOC110404423	AMT	EIF2AK1	RHOG	TIMM10B	LOC110405493	ZNF536	GIT1	LOC110407491	LOC110404814	ZNF536
KIAA0513	MST1	BHLHA15	PGAP2	ARFIP2	LOC110405209	TSHZ3	ANKRD13B	LOC110407307	HYAL2	TSHZ3
FBXO31	APEH	UNCX	NUP98	LOC110391883	SRA1	LOC110404391	EFCAB5	MAP2K4	MANF	LOC110404391
MAP1LC3B	LOC110405050	TNRC18	LOC110392118	TRIM3	APBB3	LOC110404525	TEX14	FOXK2	RBM15B	LOC110404525
ZCCHC14	BSN	MYO15A	LOC110404905	HPX	LOC110405520	CEBPA	LHX1	TNRC6C	LOC110405004	CEBPA
JPH3	TRAIP	ALKBH5	DGAT2	APBB1	TLX3	CDYL2	DLGAP4	UBALD2	RNF123	CDYL2
KLHDC4	CAMKV	LLGL1	FCHSD2	SMPD1	KCNIP1	FOXF1	NCOA6	SLC16A3	FAM212A	FOXF1
SLC7A5	MST1R	FLII	ARHGEF17	CNGA4	LOC110405524	GSE1	PTPRT	NOTUM	UBA7	GSE1
CA5A	MON1A	LMF1	PLEKHB1	FAM160A2	C1QTNF2	ZC3H18	SLC2A4RG	PGS1	AMT	ZC3H18
BANP	LOC110404871	USP7	RAB6A	LOC110392004	STC2	IL17C	ANGPT4	DNAH17	DAG1	IL17C
ZNF469	PCBP4	GTF3C1	PGM2L1	LOC110395057	NSD1	LOC110404326	LOC110408380	CBX2	TRAIP	LOC110404326
ZFPM1	SLC38A3	LUC7L	LOC110392165	LOC110395063	FGFR4	PIEZO1	VSTM2L	NPTX1	CAMKV	PIEZO1
CIDEC	SEMA3B	PTX4	WDR73	STIM1	RNF145	CBFA2T3	EDN3	AATK	FANCD2	CBFA2T3
ZC3H18	LOC110404889	LOC110405926	ARRB1	RHOG	MRPL22	ACSF3	LOC110394228	BAHCC1	SLC38A3	ACSF3
LOC110404326	LOC110404848	TFAP4	LOC110405126	PGAP2	NEUROG1	CDH15	LOC110394397	ACTG1	SEMA3B	CDH15
RNF166	PHF2	GLIS2	LOC110405174	NUP98	TCERG1	SLC22A31	OBSCN	SOX9	LOC110404889	SLC22A31
CTU2	WNK2	PAM16	ARAP1	LOC110392118	PPP2R2B	ANKRD11	LOC110395010	AXIN2	LOC110404848	ANKRD11
PIEZO1	WNT5A	LOC110405889	LOC110405227	LOC110404905	SNX29	TUBB3	LOC110395011	CEP95	ATP2B2	TUBB3
CDT1	DNAH12	VASN	LOC110404351	FCHSD2	UNCX	DEF8	LOC110395013	DDX5	WNK2	DEF8
APRT	LOC110405079	DECR2	NDRG4	ARHGEF17	TNRC18	DBNDD1	LOC110394988	POLG2	WNT5A	DBNDD1
LOC110404192	RAB7A	RAB11FIP3	CFAP20	PLEKHB1	FBXL18	GAS8	CTDSPL	MILR1	ERC2	GAS8
GALNS	GATA2	LOC110405750	MMP15	RAB6A	ACTB	LOC110404213	KMT2C	ANKRD40	DNAH12	LOC110404213
TRAPPC2L	KLF15	LOC110406008	USB1	PGM2L1	MYO15A	LOC110404542	EN2	LOC110407741	GATA2	LOC110404542
PABPN1L	MTMR14	LOC110405943	ZNF319	LOC110392165	ALKBH5	LOC110404214	LOC110395155	NAA38	MTMR14	LOC110404214
CBFA2T3	IL17RE	LOC110405802	CNGB1	ARRB1	LMF1	LOC110404211	MYO3A	LOC110407876	LOC110404948	LOC110404211
ACSF3	IL17RC	SLC25A1	KIFC3	LOC110405126	HS3ST4	TANGO6	C2H10orf67	LOC110407877	USP19	TANGO6
CDH15	LOC110404947	CLTCL1	KATNB1	LOC110405174	ITPRIPL2	HAS3	MLLT10	CALN1	SLC6A8	HAS3
SLC22A31	LOC110404948	SNAP29	DRC7	ARAP1	USP7	TERF2	CDK14	LOC110407899	WDR6	TERF2
ANKRD11	USP19	PI4KA	LOC110404107	LOC110405227	GTF3C1	NFAT5	FZD1	ASL	PTPRG	NFAT5
RPL13	SLC6A8	SERPIND1	ADGRG3	LOC110404126	PTX4	ZFHX3	DYNC1I1	CRCP	FAM19A1	ZFHX3
CPNE7	DALRD3	MRPL40	ADGRG1	MTSS1L	LOC110405926	PBRM1	DLX6	LRRC75A	FOXP1	PBRM1
LOC110404479	WDR6	TBX1	ADGRG5	LOC110404514	TFAP4	DOCK3	DLX5	LOC110407892	TRNT1	DOCK3
DPEP1	PTPRG	TPST2	CCDC102A	BCAR1	GLIS2	MANF	NXPH1	LOC110407690	FGD5	MANF
CHMP1A	FOXP1	CRYBB1	DOK4	LOC110404559	RHBDL1	DCAF1	AGMO	KIAA0100	LOC110405493	DCAF1
CDK10	TRNT1	BICDL1	PSKH1	IRX6	STUB1	LOC110405004	HOXA2	TAOK1	LOC110405209	LOC110405004
SPATA2L	TMCC1	TAOK3	CTRL	LOC110404519	LOC110406008	RNF123	HOXA3	GIT1	PFDN1	RNF123
VPS9D1	LOC110405493	LOC110406460	EXOC3L1	IRX5	LOC110405943	AMIGO3	HOXA4	ANKRD13B	SRA1	AMIGO3
ZNF276	LOC110405209	SELENOM	E2F4	IRX3	LOC110405802	GMPPB	HOXA5	CORO6	APBB3	GMPPB
FANCA	CD14	INPP5J	ELMO3	RPGRIP1L	YPEL1	IP6K1	HOXA6	SSH2	LOC110405520	IP6K1
SPIRE2	SLC35A4	SCARF2	TMEM208	CHD9	MRPL40	FAM212A	HOXA7	EFCAB5	TLX3	FAM212A
TCF25	LOC110405356	LOC110406451	KIAA0895L	SALL1	TBX1	UBA7	KCNH8	TEX14	KCNIP1	UBA7
TUBB3	SRA1	TBC1D10A	LCAT	ZNF423	ZDHHC8	DAG1	TGFBR2	NCOA6	DOCK2	DAG1
DEF8	APBB3	CASTOR1	LOC110404512	LONP2	FBRSL1	MST1	MTURN	LOC110408231	PPARGC1B	MST1
DBNDD1	LOC110405520	LOC110406234	LOC110404126	VSTM2B	CDK2AP1	APEH	LOC110393466	PTPRT	STC2	APEH
GAS8	KIAA0141	NIPSNAP1	LOC110404124	LOC110404182	SETD1B	TRAIP	LARS2	MAFB	NSD1	TRAIP
LOC110404213	PCDH12	AP1B1	RIPOR1	LOC110404186	FOXN4	CAMKV	BBS9	ZMYND8	UNC5A	CAMKV
LOC110404542	TLX3	GAS2L1	CTCF	CCNE1	MN1	SLC38A3	LOC110394483	NCOA3	CDHR2	SLC38A3
LOC110404214	KCNIP1	LOC110406502	CARMIL2	URI1	RSPH14	SEMA3B	NEUROD6	ZBTB46	RNF44	SEMA3B
LOC110404211	DOCK2	LOC110406187	LOC110404091	TSHZ3	GNAZ	LOC110404848	LOC110393233	ANGPT4	RNF145	LOC110404848
TANGO6	GABRB2	EMID1	LOC110404123	LOC110404391	PATZ1	ATP2B2	LOC110393472	VSTM2L	MRPL22	ATP2B2
HAS3	STC2	DTX1	LOC110404132	LOC110404525	SPPL3	IQSEC1	NFX1	LOC110394228	COL23A1	IQSEC1
CHTF8	NSD1	RFC5	AARS	CEBPA	LOC110406423	PHF2	ATP9B	OBSCN	NEUROG1	PHF2
UTP4	RNF44	FBXW8	EXOSC6	LOC110404076	BICDL1	WNK2	CDKAL1	ARF1	SNX29	WNK2
SNTB2	RNF145	TPCN1	LOC110404414	WTIP	TAOK3	WNT5A	TFAP2A	LOC110395010	FAM20C	WNT5A
VPS4A	MRPL22	LOC110406531	LOC110404549	CMTM4	LOC110406460	ERC2	PXDC1	LOC110395011	PDGFA	ERC2
COG8	CNOT6	LOC110406538	LOC110404548	CDH8	SELENOM	FAM208A	GMDS	LOC110395013	GET4	FAM208A
NIP7	GFPT2	LOC110406611	ZDHHC1	LOC110404466	INPP5J	DNAH12	PIGN	LOC110394988	UNCX	DNAH12
TMED6	NEUROG1	TNXB	TPPP3	CDYL2	LOC110406451	LOC110405079	CDH12	CTDSPL	LOC110406141	LOC110405079
NFAT5	PITX1	LOC110406665	KCTD19	CMIP	CABP7	GATA2	CDH18	LOC110394722	TNRC18	GATA2
NQO1	SNX29	LOC110406667	PLEKHG4	CDH13	AP1B1	KLF15	ABCA13	KMT2C	ACTB	KLF15
NOB1	PARN	LOC110406685	SLC9A5	FOXC2	GAS2L1	MTMR14	VSTM2A	EN2	MPRIP	MTMR14
WWP2	USP42	TAP1	FHOD1	FOXF1	LOC110406502	CPNE9	IRX1	FZD8	LMF1	CPNE9
LOC110404814	FAM20C	TAP2	HSD11B2	GSE1	EMID1	BRPF1	GABBR2	LOC110395155	TEX47	BRPF1
TUSC2	PDGFA	LOC110406689	ATP6V0D1	ZC3H18	DTX1	OGG1	TSHZ1	MYO3A	HS3ST4	OGG1
RASSF1	UNCX	LOC110406684	AGRP	IL17C	RFC5	CAMK1	CDH19	OTUD1	ITPRIPL2	CAMK1
ZMYND10	SLC29A4	LOC110406691	LOC110404416	LOC110404326	FBXW8	TADA3	NDC80	C2H10orf67	CLEC16A	TADA3
NPRL2	TNRC18	BRD2	SETD6	MVD	LOC110406531	LOC110404894	ZNF521	LOC110395191	DEXI	LOC110404894
LOC110404646	FBXL18	LOC110406660	CNOT1	PIEZO1	LOC110406538	RPUSD3	LOC110394239	MLLT10	USP7	RPUSD3
TMEM115	ACTB	TAPBP	SLC38A7	CDT1	LOC110406611	JAGN1	LOC110394814	MALRD1	PMM2	JAGN1
CACNA2D2	FSCN1	LOC110406690	GOT2	CBFA2T3	LOC110406612	IL17RE	LOC110393634	CDK14	TMEM186	IL17RE
LOC110405004	MPRIP	LOC110406696	CALB2	ACSF3	TNXB	IL17RC	XKR4	PDK4	GTF3C1	IL17RC
RNF123	MYO15A	LOC110406694	PNP	CDH15	LOC110406665	PRRT3	CHD7	DYNC1I1	PTX4	PRRT3
UBA7	ALKBH5	LOC110406693	CMTR2	ANKRD11	LOC110406667	CCDC36	NKAIN3	KCNH8	LOC110405926	CCDC36
DAG1	LLGL1	LOC110406661	HYDIN	TERF2	LOC110406685	KLHDC8B	BHLHE22	TGFBR2	TRAP1	KLHDC8B
MST1	FLII	LOC110406695	VAC14	NFAT5	LOC110406661	LOC110404895	PDE7A	MTURN	TFAP4	LOC110404895
APEH	LMF1	LOC110406677	MTSS1L	ZFHX3	LOC110406695	CCDC71	DNAJC5B	LARS2	GLIS2	CCDC71
LOC110405050	PGP	LOC110406679	FUK	PBRM1	LOC110406699	LOC110404947	TRIM55	BBS9	LOC110405750	LOC110404947
BSN	E4F1	RACK1	ST3GAL2	LOC110404814	LOC110406697	LOC110404948	SULF1	LOC110394483	RHBDL1	LOC110404948
TRAIP	HS3ST4	TRIM41	LOC110404559	HYAL2	LOC110406672	USP19	ZFHX4	NEUROD6	STUB1	USP19
CAMKV	XYLT1	LOC110406678	IRX6	CACNA2D2	LOC110406686	SLC6A8	NBN	LOC110393233	WDR24	SLC6A8
MST1R	ITPRIPL2	LOC110406662	LOC110404519	HEMK1	LOC110406692	FHIT	GDF6	LOC110393472	FBXL16	FHIT
MON1A	CLEC16A	LOC110406675	IRX5	MAPKAPK3	LOC110407017	PTPRG	LOC110393511	NFX1	LOC110405732	PTPRG
RBM6	DEXI	LOC110406682	RPGRIP1L	MANF	LOC110407016	FEZF2	ZFPM2	ATP9B	LOC110406008	FEZF2
LOC110404757	PTX4	LOC110406680	CHD9	RBM15B	RNF208	MAGI1	CSMD3	SOX4	LOC110405943	MAGI1
RAD54L2	LOC110405926	IL4I1	SALL1	RNF123	ZNF618	FOXP1	TRPS1	CDKAL1	LOC110405802	FOXP1
LOC110404871	TFAP4	LOC110406698	ZNF423	IP6K1	TPRN	CHL1	ATAD2	TFAP2A	MAPK1	CHL1
RHOA	GLIS2	LOC110406670	VSTM2B	CDHR4	CACNA1B	FGD5	LOC110393518	PXDC1	YPEL1	FGD5
TEX264	LOC110405750	LOC110406674	LOC110404182	FAM212A	STXBP1	LOC110405493	ADGRB1	LOC110392998	MRPL40	LOC110405493
LOC110404810	RHBDL1	LOC110406699	LOC110404186	UBA7	AKNA	LOC110405209	ARHGAP39	GMDS	TBX1	LOC110405209
GRM2	STUB1	LOC110406697	ZNF536	AMT	MEGF9	CD14	C2H8orf82	WRNIP1	LOC110406220	CD14
LOC110404873	LOC110406008	LOC110406672	TSHZ3	MST1	COL27A1	SLC35A4	LRRC14	CDH12	ZDHHC8	SLC35A4
ALAS1	LOC110405943	LOC110406686	LOC110404391	LOC110405050	ST6GALNAC6	LOC110405356	ESPN	CDH18	GOLGA3	LOC110405356
TWF2	LOC110405802	LOC110406692	ZNF507	BSN	IER5L	PFDN1	AJAP1	VSTM2A	FBRSL1	PFDN1
PPM1M	MRPL40	LOC110406663	DPY19L3	TRAIP	FUBP3	SRA1	SAMD11	GABBR2	CDK2AP1	SRA1
WDR82	TBX1	LOC110407017	LOC110404525	CAMKV	FAM78A	APBB3	CASZ1	CTNNAL1	UNG	APBB3
GLYCTK	LOC110406601	LOC110407016	ANKRD27	SLC38A3	BRD3	LOC110405520	SPEN	TSHZ1	ACACB	LOC110405520
DNAH1	ZDHHC8	C16H9orf172	TDRD12	SEMA3B	RXRA	LOC110405330	CROCC	FAM69C	FOXN4	LOC110405330
BAP1	FBRSL1	RNF208	SLC7A9	LOC110404889	NOTCH1	ARAP3	ATP13A2	CDH19	MN1	ARAP3
SEMA3G	UNG	ZNF618	CEBPA	LOC110404848	LHX6	TLX3	PAX7	NDC80	ZNRF3	TLX3
ACY1	ACACB	STXBP1	WTIP	VGLL4	RPL35	KCNIP1	TMEM51	ZNF521	LOC110406493	KCNIP1
ABHD14A	FOXN4	AKNA	LOC110404137	IQSEC1	SCAI	DOCK2	KAZN	LOC110394239	DGCR2	DOCK2
LOC110405019	TPST2	WHRN	CDH8	PHF2	LOC110407491	GABRA1	ZNF362	LOC110393634	RSPH14	GABRA1
PCBP4	CRYBB1	BRINP1	ADAMTS18	WNK2	LOC110407307	STC2	LOC110386990	CHD7	GNAZ	STC2
LOC110405015	MN1	COL27A1	CDYL2	CACNA1D	USP43	LMAN2	LOC110386991	NKAIN3	PATZ1	LMAN2
PARP3	PATZ1	ST6GALNAC6	CMIP	CACNA2D3	HS3ST3A1	LOC110405285	LOC110408721	PDE7A	SPPL3	LOC110405285
RBM5	SPPL3	CERCAM	PLCG2	ERC2	FOXK2	RGS14	SLC23A2	DNAJC5B	LOC110406355	RGS14
SEMA3F	LOC110406423	IER5L	CDH13	DNAH12	TNRC6C	SLC34A1	RASSF2	TRIM55	COQ5	SLC34A1
SLC38A3	SIRT4	FUBP3	FOXF1	LOC110405079	UBALD2	LOC110405283	PPP2R2A	SULF1	LOC110406423	LOC110405283
FLNB	BICDL1	FAM78A	GINS2	GATA2	NOTUM	GRK6	RHOBTB2	NBN	BICDL1	GRK6
DNASE1L3	TAOK3	LOC110406746	GSE1	LOC110404892	TMC6	PRR7	PEBP4	GDF6	TAOK3	PRR7
ABHD6	SMTN	RXRA	LOC110404423	SETD5	DNAH17	PDLIM7	DOK2	LOC110393511	LOC110406460	PDLIM7
IP6K2	SELENOM	RPL35	KIAA0513	MTMR14	TIMP2	DOK3	GFRA2	CPQ	SELENOM	DOK3
NCKIPSD	INPP5J	SCAI	FBXO31	USP19	RBFOX3	DDX41	UNC5D	ZFPM2	INPP5J	DDX41
CELSR3	LOC110406451	LOC110407491	MAP1LC3B	SLC6A8	CBX2	FAM193B	ACTG2	CSMD3	LOC110406451	FAM193B
SLC26A6	CASTOR1	LOC110407307	ZCCHC14	WDR6	CBX8	NSD1	DGUOK	TRPS1	LOC110406234	NSD1
LOC110404762	LOC110406234	MAP2K4	ZFPM1	FHIT	CBX4	ZNF346	FER1L5	ATAD2	AP1B1	ZNF346
COL7A1	AP1B1	HS3ST3A1	ZC3H18	PTPRG	NPTX1	LOC110405141	SEMA4C	LOC110393518	GAS2L1	LOC110405141
UCN2	LOC110406502	FOXK2	LOC110404326	LRIG1	AATK	UNC5A	TMEM127	LOC110394303	LOC110406502	UNC5A
COPG1	EMID1	TNRC6C	MVD	FOXP1	BAHCC1	RNF145	STARD7	ADGRB1	EMID1	RNF145
HMCES	DTX1	METTL23	RNF166	BHLHE40	ACTG1	MRPL22	LOC110387077	ARHGAP39	DTX1	MRPL22
LOC110405081	RFC5	JMJD6	CTU2	LOC110405493	AXIN2	NEUROG1	LOC110387026	C2H8orf82	RFC5	NEUROG1
LOC110405079	FBXW8	CYGB	PIEZO1	LOC110405209	LOC110407151	PITX1	GGCX	LRRC14	FBXW8	PITX1
RAB7A	TBX3	SPHK1	CDT1	SLC4A9	ANKRD40	PDXDC1	MAT2A	SLC45A1	LOC110406531	PDXDC1
RPN1	LHX5	PRPSAP1	CBFA2T3	LOC110405123	LOC110407741	SNX29	LOC110387127	ERRFI1	LOC110406538	SNX29
GATA2	SDSL	QRICH2	ACSF3	SRA1	NAA38	USP42	HK2	PARK7	LOC110406611	USP42
PLXNA1	LOC110406531	UBALD2	CDH15	APBB3	AUTS2	EIF2AK1	FIGLA	TNFRSF9	LOC110406612	EIF2AK1
MTMR14	LOC110406538	SLC16A3	SLC22A31	LOC110405520	RCC1L	RSPH10B	ADD2	ESPN	TNXB	RSPH10B
CPNE9	LOC110406611	NOTUM	ANKRD11	MATR3	LOC110407899	CCZ1	SNRNP27	AJAP1	LOC110406665	CCZ1
BRPF1	LOC110406612	MYADML2	RPL13	TLX3	ASL	BHLHA15	TCF7L1	SAMD11	LOC110406667	BHLHA15
OGG1	LOC110406504	PPP1R27	CPNE7	KCNIP1	CRCP	PDGFA	YKT6	SPEN	LOC110406685	PDGFA
CAMK1	TNXB	MCRIP1	LOC110404479	DOCK2	SLC43A2	UNCX	CAMK2B	EPHA2	TAPBP	UNCX
TADA3	LOC110406665	TMC6	DPEP1	TENM2	LOC110407892	LMF1	LOC110387155	RSG1	LOC110406690	LMF1
LOC110404894	LOC110406667	PGS1	CHMP1A	LOC110405524	ALDOC	CASKIN1	SLC20A1	FBXO42	LOC110406661	CASKIN1
RPUSD3	LOC110406685	DNAH17	CDK10	GABRA1	SPAG5	LOC110405917	SERINC2	SZRD1	LOC110406670	LOC110405917
JAGN1	LOC110406693	CBX2	SPATA2L	STC2	LOC110407690	HS3ST4	SYTL1	NECAP2	LOC110406699	HS3ST4
IL17RE	LOC110406661	CBX8	VPS9D1	LOC110405499	TRAF4	ITPRIPL2	CD164L2	CROCC	LOC110406697	ITPRIPL2
IL17RC	LOC110406695	CBX4	ZNF276	MSX2	FAM222B	TMC5	AHDC1	ATP13A2	LOC110406672	TMC5
CRELD1	LOC110406670	NPTX1	FANCA	B4GALT7	ERAL1	C13H16orf72	LOC110387524	PAX7	LOC110406686	C13H16orf72
PRRT3	LOC110406674	AATK	SPIRE2	LMAN2	DHRS13	USP7	SESN2	KAZN	LOC110406692	USP7
KLHDC8B	LOC110406699	BAHCC1	TCF25	NSD1	PHF12	PMM2	E2F2	ZNF362	LOC110406663	PMM2
LOC110404895	LOC110406697	ACTG1	TUBB3	RNF145	SEZ6	TMEM186	LOC110387485	LOC110386990	LOC110407017	TMEM186
CCDC71	LOC110406672	FAAP100	DEF8	MRPL22	GIT1	RBFOX1	ID3	LOC110386991	LOC110407016	RBFOX1
LOC110404947	LOC110406692	NPLOC4	DBNDD1	LARP1	ANKRD13B	LOC110405637	LOC110387419	LOC110408721	TRAF2	LOC110405637
LOC110404948	LOC110406663	TSPAN10	GAS8	CNOT6	EFCAB5	CLCN7	TMEM200B	SLC23A2	EXD3	CLCN7
USP19	LOC110407017	PDE6G	LOC110404213	GFPT2	TEX14	PTX4	STMN1	RASSF2	ZNF618	PTX4
FOXP1	LOC110407016	OXLD1	LOC110404542	NEUROG1	MED13	LOC110405926	MAP7D1	PPP2R2A	RGS3	LOC110405926
LOC110405209	MAMDC4	SOX9	LOC110404214	PCBD2	PPM1D	NUDT16L1	COL8A2	RHOBTB2	STPG3	NUDT16L1
DND1	PHPT1	AXIN2	LOC110404211	SKP1	MNT	MGRN1	CSMD2	PEBP4	ZMYND19	MGRN1
WDR55	RNF208	ANKRD40	TANGO6	RAPGEF6	DLGAP4	GLIS2	KCNQ4	EGR3	TPRN	GLIS2
IK	ZNF618	CASKIN2	HAS3	NR3C1	NCOA6	PAM16	TINAGL1	DOK2	CACNA1B	PAM16
NDUFA2	TPRN	LOC110407422	CHTF8	PPP2R2B	CPNE1	LOC110405889	LOC110387644	GFRA2	STXBP1	LOC110405889
TMCO6	STXBP1	TSEN54	UTP4	SNX29	SOGA1	VASN	LOC110387791	UNC5D	AKNA	VASN
HBEGF	AKNA	LLGL2	SNTB2	USP42	PTPRT	DNAJA3	IGSF9B	DGUOK	MEGF9	DNAJA3
SLC4A9	MEGF9	LOC110407856	VPS4A	EIF2AK1	PHACTR3	LOC110405750	LOC110387542	FER1L5	COL27A1	LOC110405750
LOC110405123	COL27A1	LOC110407876	COG8	BHLHA15	OPRL1	LOC110405769	KMT2A	SEMA4C	ST6GALNAC6	LOC110405769
LOC110405520	ST6GALNAC6	LOC110407877	NIP7	BRI3	ZBTB46	LOC110405766	LOC110387620	TMEM127	CERCAM	LOC110405766
HDAC3	CERCAM	ELN	TMED6	UNCX	SLC2A4RG	MSS51	LOC110387619	STARD7	IER5L	MSS51
RELL2	IER5L	SH2B2	NFAT5	LOC110406141	ANGPT4	CFAP70	CADM1	LOC110387077	FUBP3	CFAP70
FCHSD1	PRRX2	LOC110407899	NQO1	LFNG	SCRT2	WDR90	SIK3	LOC110387078	FAM78A	WDR90
LOC110405330	FUBP3	ASL	NOB1	FOXK1	SRXN1	RHOT2	SMG5	DDX56	UCK1	RHOT2
ARAP3	FAM78A	CRCP	WWP2	ACTB	NOL4L	LOC110406008	CCT3	LOC110387026	LOC110406775	LOC110406008
STARD10	BRD3	SLC43A2	PSMD7	LMF1	TTI1	GPRC5B	LOC110388029	GGCX	BRD3	GPRC5B
PCDH1	RXRA	RTN4RL1	ZFHX3	LOC110405627	VSTM2L	LOC110405802	LOC110387816	MAT2A	RXRA	LOC110405802
KIAA0141	NACC2	LOC110407892	PBRM1	MLST8	SLC12A5	MRPL40	GPATCH4	LOC110387145	LOC110406893	MRPL40
PCDH12	LOC110406998	KIF12	LOC110404814	PGP	KCNG1	TBX1	UBQLN4	HK2	LHX6	TBX1
TLX3	LOC110406893	VTN	TUSC2	E4F1	LOC110408377	LOC110406220	LAMTOR2	FIGLA	ZBTB26	LOC110406220
KCNIP1	LHX6	SARM1	RASSF1	LOC110405917	LOC110394228	COMT	RAB25	ADD2	RABGAP1	COMT
LOC110405531	NEK6	SLC46A1	ZMYND10	HS3ST2	LOC110394302	CDK2AP1	LOC110387890	SNRNP27	NEK6	CDK2AP1
PPARGC1B	LOC110407491	SLC13A2	NPRL2	XYLT1	MINDY4	MN1	MEX3A	MXD1	RPL35	MN1
ARHGEF37	LOC110407307	FOXN1	LOC110404646	ITPRIPL2	OBSCN	ZNRF3	LOC110387897	TCF7L1	SCAI	ZNRF3
IL17B	HS3ST3A1	UNC119	TMEM115	CDR2	LOC110395005	LOC110406452	LOC110388003	CAMK2B	LOC110407491	LOC110406452
PCYOX1L	FOXK2	PIGS	CACNA2D2	LOC110406071	MRPL55	RSPH14	LOC110387997	SERINC2	LOC110407307	RSPH14
GRPEL2	TNRC6C	ALDOC	HEMK1	CLEC16A	C2H1orf35	GNAZ	LOC110388023	SYTL1	DNAH9	GNAZ
AFAP1L1	SPHK1	SPAG5	MAPKAPK3	DEXI	SNAP47	YWHAH	VANGL2	CD164L2	NTN1	YWHAH
ABLIM3	UBALD2	LOC110407689	MANF	C13H16orf72	CCDC12	PATZ1	LOC110387972	AHDC1	LOC110407480	PATZ1
SH3TC2	SLC16A3	LOC110407690	RBM15B	USP7	LOC110395010	MSI1	KIRREL	LOC110387524	HS3ST3A1	MSI1
ADRB2	NOTUM	NEK8	RNF123	RBFOX1	LOC110395011	BICDL1	LOC110387938	FAM76A	FOXK2	BICDL1
UBTD2	TMC6	TRAF4	FAM212A	GTF3C1	LOC110395013	LOC110406460	LOC110387928	SESN2	TNRC6C	LOC110406460
STK10	AFMID	FAM222B	UBA7	PTX4	LOC110394988	SMTN	LOC110387825	E2F2	UBALD2	SMTN
SH3PXD2B	LOC110407437	ERAL1	AMT	LOC110405926	TBRG4	SELENOM	ARHGEF11	LOC110387485	SLC16A3	SELENOM
NEURL1B	SOCS3	DHRS13	DAG1	NUDT16L1	LOC110394722	INPP5J	PEAR1	ID3	NOTUM	INPP5J
DUSP1	PGS1	PHF12	MST1	MGRN1	LOC110394380	PLA2G3	NTRK1	LOC110387419	TMC6	PLA2G3
BRD8	DNAH17	SEZ6	APEH	TFAP4	PRKAG2	P2RX2	INSRR	YTHDF2	DNAH17	P2RX2
N4BP3	USP36	TAOK1	LOC110405050	GLIS2	KMT2C	LOC110406451	ISG20L2	GMEB1	CYTH1	LOC110406451
B4GALT7	TIMP2	GIT1	BSN	METRN	EN2	IQCD	LOC110387937	TMEM200B	USP36	IQCD
LMAN2	RBFOX3	ANKRD13B	TRAIP	LOC110406008	PTPRN2	C14H5orf52	BCAN	UTP11	TIMP2	C14H5orf52
LOC110405285	CBX2	CORO6	CAMKV	LOC110405943	LOC110394789	DUSP18	MEF2D	FHL3	CBX2	DUSP18
RGS14	CBX8	SSH2	MST1R	LOC110405802	FZD8	SLC35E4	NPR1	MAP7D1	CBX8	SLC35E4
SLC34A1	CBX4	EFCAB5	MON1A	MAPK1	LOC110393551	HORMAD2	LOC110387828	COL8A2	CBX4	HORMAD2
LOC110405283	NPTX1	TEX14	RBM6	PPIL2	WAC	GAS2L1	AQP10	CSMD2	NPTX1	GAS2L1
GRK6	AATK	MED13	LOC110404871	LOC110406177	LOC110393578	LOC110406502	ATP8B2	NFYC	AATK	LOC110406502
PRR7	BAHCC1	TBX2	FANCD2	MRPL40	MKX	LOC110406187	CLK2	KCNQ4	BAHCC1	LOC110406187
DBN1	ACTG1	MSI2	USP4	TBX1	LOC110395155	EMID1	HCN3	PPIE	ACTG1	EMID1
PDLIM7	CCDC137	MNT	GPX1	LOC110406601	PTCHD3	DTX1	MCL1	PABPC4	SOX9	DTX1
DOK3	GPRC5C	PITPNM3	RHOA	LOC110406220	MYO3A	RASAL1	ECM1	GRHL3	AXIN2	RASAL1
DDX41	SOX9	LOC110407718	TEX264	ANKLE2	C2H10orf67	WSB2	LOC110387835	MYOM3	LOC110407151	WSB2
FAM193B	AXIN2	FBXO39	LOC110404810	FBRSL1	LOC110395191	RFC5	IGSF9	KIRREL3	TOB1	RFC5
LOC110405536	LOC110407151	TEKT1	GRM2	EP400	MALRD1	LOC110406531	CFAP45	LOC110387644	ANKRD40	LOC110406531
NSD1	ANKRD40	SMTNL2	LOC110404873	TMEM132D	ITGA8	LOC110406538	MPZ	LOC110387791	LOC110407508	LOC110406538
FGFR4	LOC110407508	DLGAP4	ALAS1	KNTC1	CDK14	LOC110406611	USP21	IGSF9B	LOC110407741	LOC110406611
ZNF346	LOC110407741	NCOA6	TWF2	FOXN4	FZD1	LOC110406643	B4GALT3	LOC110387542	NAA38	LOC110406643
LOC110405141	NAA38	TOX2	PPM1M	MN1	CDK6	LOC110406504	LOC110387837	KMT2A	LOC110407876	LOC110406504
UNC5A	LOC110407876	PTPRT	WDR82	MMP11	CALCR	TNXB	LOC110387844	LOC110387620	CLDN3	TNXB
EIF4E1B	LOC110407877	TAF4	GLYCTK	YWHAH	DYNC1I1	LOC110406665	LOC110387850	LOC110387619	LOC110407784	LOC110406665
SNCB	MLXIPL	ZNF512B	DNAH1	PATZ1	NXPH1	LOC110406667	ARNT	CADM1	LOC110407871	LOC110406667
GPRIN1	LOC110407784	UCKL1	BAP1	MSI1	THSD7A	LOC110406685	SEMA6C	SIK3	METTL27	LOC110406685
CDHR2	LOC110407871	ZBTB46	SEMA3G	LOC110406423	SNX13	LOC110406661	LOC110387806	SMG5	ELN	LOC110406661
RNF145	METTL27	SLC2A4RG	ACY1	PXN	ITGB8	LOC110406699	ZC3H11A	CCT3	AUTS2	LOC110406699
MRPL22	ELN	LOC110408115	ABHD14A	RPLP0	SP8	LOC110406697	NELFE	LOC110388029	LOC110407559	LOC110406697
ATOX1	AUTS2	ANGPT4	LOC110405019	BICDL1	SP4	LOC110406672	SKIV2L	LOC110387816	LOC110407899	LOC110406672
SPARC	SPNS2	KIF3B	PCBP4	LOC110406460	DNAH11	LOC110406686	KLHL12	GPATCH4	GUSB	LOC110406686
FAT2	LOC110407899	VSTM2L	LOC110405015	SELENOM	IGF2BP3	LOC110406692	KDM5B	UBQLN4	ASL	LOC110406692
LOC110405229	ASL	UBE2C	PARP3	INPP5J	MPP6	LOC110406663	IGFN1	LAMTOR2	CRCP	LOC110406663
GM2A	CRCP	MMP9	RBM5	LOC110406451	SATB1	LOC110407017	PPFIA4	RAB25	SLC43A2	LOC110407017
CCDC69	LRRC75A	B4GALT5	SEMA3F	NF2	KCNH8	TMEM141	MYOG	LOC110387890	LOC110407892	TMEM141
LOC110405504	SLC43A2	SLC9A8	GNAT1	LOC110406234	LOC110394030	C16H9orf142	LMOD1	MEX3A	ALDOC	C16H9orf142
ANXA6	RTN4RL1	MINDY4	GNAI2	NIPSNAP1	TGFBR2	CLIC3	SHISA4	LOC110387897	SPAG5	CLIC3
TNIP1	LOC110407892	OBSCN	SLC38A3	AP1B1	TRIM71	ABCA2	C25H1orf106	LOC110388003	LOC110407690	ABCA2
GPX3	ALDOC	LOC110395005	SEMA3B	GAS2L1	MTURN	FUT7	TMEM167B	LOC110387997	TRAF4	FUT7
SMIM3	SPAG5	MRPL55	LOC110404889	LOC110406502	LARS2	LOC110407106	C25H1orf194	LOC110388023	FAM222B	LOC110407106
DCTN4	LOC110407690	C2H1orf35	LOC110404848	EMID1	CLASP2	NPDC1	CELSR2	LOC110387972	ERAL1	NPDC1
RBM22	LOC110407833	SNAP47	SYN2	DTX1	BBS9	EDF1	LOC110388254	KIRREL	DHRS13	EDF1
MYOZ3	RAB34	CCDC12	PPARG	RFC5	PDE1C	MAMDC4	CPNE5	LOC110387938	PHF12	MAMDC4
SYNPO	TRAF4	LOC110395010	RAF1	FBXW8	NEUROD6	PHPT1	SORT1	LOC110387928	SEZ6	PHPT1
NDST1	FAM222B	LOC110395011	CNBP	LOC110406531	LOC110393233	ZNF618	SYPL2	LOC110387825	LOC110407908	ZNF618
RPS14	ERAL1	LOC110395013	CACNA2D3	LOC110406538	NFX1	TPRN	ATXN7L2	ARHGEF11	TAOK1	TPRN
CD74	DHRS13	LOC110394988	LRTM1	LOC110406611	ATP9B	STXBP1	GNAI3	PEAR1	GIT1	STXBP1
TCOF1	PHF12	TBRG4	ERC2	LOC110406612	LOC110394803	AKNA	GNAT2	PRCC	ANKRD13B	AKNA
ARSI	SEZ6	CTDSPL	IL17RD	LOC110406504	SOX4	AK1	AMPD2	ISG20L2	EFCAB5	AK1
CAMK2A	TAOK1	LOC110394722	DNAH12	TNXB	CDKAL1	ENG	STRIP1	BCAN	TEX14	ENG
SLC6A7	GIT1	LOC110395021	FLNB	LOC110406665	HIVEP1	FPGS	SLC6A17	MEF2D	SKA2	FPGS
CDX1	ANKRD13B	LOC110394380	DNASE1L3	LOC110406667	TFAP2A	CDK9	CDKN1A	NPR1	PRR11	CDK9
PDGFRB	EFCAB5	KMT2C	ABHD6	LOC110406685	FARS2	SH2D3C	NUAK2	LOC110387828	MSI2	SH2D3C
LOC110405492	TEX14	EN2	IP6K2	LOC110406690	LOC110393004	TOR2A	KLHDC8A	AQP10	MNT	TOR2A
LOC110405400	MED13	NRP1	NCKIPSD	LOC110406661	LOC110393950	TTC16	ELK4	ATP8B2	LOC110408269	TTC16
FLT4	TBX2	LOC110393551	CELSR3	LOC110406670	FOXC1	CERCAM	PM20D1	CLK2	DLGAP4	CERCAM
RNF130	MYO19	LOC110395155	SLC26A6	LOC110406699	GMDS	IER5L	PLXNA2	HCN3	TGIF2	IER5L
PDXDC1	PIGW	MYO3A	LOC110404762	LOC110406697	PHLPP1	BARHL1	HMGA1	MCL1	NCOA6	BARHL1
SNX29	LHX1	C2H10orf67	COL7A1	LOC110406672	PIGN	BRD3	LOC110388366	ECM1	CPNE1	BRD3
BHLHA15	MSI2	PTF1A	UCN2	LOC110406663	CDH12	RXRA	LOC110388341	LOC110387835	GSS	RXRA
UNCX	MNT	MALRD1	GATA2	LOC110407017	CDH18	DAB2IP	EFTUD2	DUSP23	PTPRT	DAB2IP
AP5Z1	LOC110408269	CDK14	PLXNA1	LOC110407016	ANKH	LHX6	PLCD3	IGSF9	MAFB	LHX6
RADIL	DLGAP4	CDK6	TXNRD3	C16H9orf172	TRIO	NEK6	FZD2	CFAP45	LSM14B	NEK6
MMD2	TGIF2	DYNC1I1	LOC110404892	ZNF618	SEMA5A	RPL35	LOC110388391	SDHC	ZBTB46	RPL35
SLC29A4	NCOA6	NXPH1	SETD5	TPRN	UBE2QL1	SCAI	KANSL1	MPZ	SLC2A4RG	SCAI
TNRC18	CPNE1	THSD7A	MTMR14	STXBP1	VSTM2A	LOC110407000	MAPT	UFC1	GMEB2	LOC110407000
FBXL18	TOX2	MEOX2	CPNE9	AKNA	PTPN3	LOC110407491	SLC25A39	USP21	STK35	LOC110407491
ACTB	PTPRT	SNX13	BRPF1	COL27A1	LOC110394552	LOC110407307	RUNDC3A	B4GALT3	PDYN	LOC110407307
FSCN1	SLC32A1	SP4	OGG1	ST6GALNAC6	GABBR2	HS3ST3A1	SLC4A1	LOC110387837	LOC110408115	HS3ST3A1
RNF216	MAFB	HOXA9	CAMK1	CERCAM	CTNNAL1	RAB40B	LSM12	ADAMTS4	ANGPT4	RAB40B
LOC110405800	TOP1	SATB1	TADA3	SET	GLIPR2	SPHK1	TMEM101	NDUFS2	SCRT2	SPHK1
KCNJ12	TAF4	TGFBR2	LOC110404894	ZER1	RIPOR2	UBALD2	LOC110388620	LOC110387844	SRXN1	UBALD2
MAP2K3	ZBTB46	MTURN	RPUSD3	TBC1D13	TSHZ1	FASN	LOC110388398	LOC110387850	NOL4L	FASN
NATD1	SLC2A4RG	TMEM108	JAGN1	FUBP3	ZADH2	NOTUM	SGCA	ARNT	VSTM2L	NOTUM
TMEM11	ANGPT4	LARS2	IL17RE	FAM78A	DSEL	GCGR	PPP1R9B	MINDY1	LOC110408371	GCGR
TNFRSF13B	SCRT2	CLASP2	IL17RC	UCK1	CDH19	SLC25A10	SAMD14	SEMA6C	LOC110408337	SLC25A10
MPRIP	SRXN1	2007-09-01	CRELD1	LOC110406775	ZBTB14	MRPL12	PDK2	CELF3	LOC110408326	MRPL12
PLD6	NOL4L	BBS9	PRRT3	BRD3	GATA6	HGS	LOC110388623	LOC110387806	DNTTIP1	HGS
FLCN	VSTM2L	PDE1C	CCDC36	RXRA	SPIDR	ARL16	LOC110388403	FKBP5	MMP9	ARL16
COPS3	LOC110408371	LOC110394483	KLHDC8B	DAB2IP	CEBPD	LOC110407496	DLX3	ZC3H11A	LOC110408377	LOC110407496
NT5M	LOC110408337	NEUROD6	LOC110404895	LHX6	RGS20	TK1	NGFR	NELFE	LOC110394228	TK1
MED9	LOC110408326	LOC110393233	CCDC71	NEK6	TCEA1	AFMID	DUSP3	SKIV2L	LOC110394397	AFMID
RASD1	DNTTIP1	NFX1	LOC110404947	NR5A1	LOC110393634	LOC110407437	SOST	KLHL12	MINDY4	LOC110407437
PEMT	MMP9	ATP9B	LOC110404948	RPL35	XKR4	SOCS3	GNGT2	KDM5B	OBSCN	SOCS3
SLC5A10	SLC12A5	CDKAL1	USP19	SCAI	PLAG1	PGS1	IGF2BP1	IGFN1	LOC110395005	PGS1
FAM83G	EDN3	HIVEP1	SLC6A8	PBX3	CHD7	DNAH17	HOXB9	PPFIA4	MRPL55	DNAH17
GRAP	SALL4	TFAP2A	LOC110404958	LOC110407000	NKAIN3	CYTH1	HOXB8	LMOD1	C2H1orf35	CYTH1
LMF1	LOC110408377	LOC110393004	QARS	LOC110407491	BHLHE22	USP36	HOXB7	SHISA4	SNAP47	USP36
GNG13	LOC110394228	GMDS	WDR6	LOC110407307	PDE7A	CBX2	HOXB6	C25H1orf106	PTH1R	CBX2
CHTF18	LOC110394302	CDH12	FHIT	MAP2K4	DNAJC5B	LOC110407504	HOXB4	CELSR2	CCDC12	LOC110407504
RPUSD1	LOC110394397	CDH18	PTPRG	DNAH9	SULF1	CBX4	HOXB3	LOC110388254	LOC110395010	CBX4
LOC110405915	MINDY4	TRIO	FOXP1	USP43	SLCO5A1	NPTX1	SKAP1	CPNE5	LOC110395011	NPTX1
LOC110405803	OBSCN	SEMA5A	TRNT1	LOC110407480	NCOA2	AATK	SNX11	SORT1	LOC110395013	AATK
NARFL	LOC110395005	VSTM2A	MBD4	HS3ST3A1	ZNF704	LOC110407367	SP6	SYPL2	LOC110394988	LOC110407367
LOC110405805	SNAP47	PTPN3	IFT122	FOXK2	GDF6	CEP131	OSBPL7	ATXN7L2	LOC110394380	CEP131
LOC110405831	CCDC12	LOC110394552	LOC110405493	TNRC6C	KLF10	TEPSIN	TBX21	GNAI3	KMT2C	TEPSIN
FAHD1	LOC110395010	GABBR2	LOC110405209	SPHK1	DPYS	NDUFAF8	TBKBP1	GNAT2	DPP6	NDUFAF8
MEIOB	LOC110395011	GLIPR2	CD14	SLC16A3	ZFPM2	SLC38A10	MRPL45	AMPD2	EN2	SLC38A10
HS3ST6	LOC110395013	ZADH2	SLC35A4	FASN	CSMD3	BAHCC1	GPR179	CSF1	SHH	BAHCC1
MSRB1	LOC110394988	CDH19	LOC110405356	NOTUM	TRPS1	ACTG1	SOCS7	STRIP1	LOC110394789	ACTG1
LOC110405950	CTDSPL	NDC80	CXXC5	MAFG	EXT1	TSPAN10	ARHGAP23	SLC6A17	FZD8	TSPAN10
RPL3L	LOC110394722	ZNF521	SRA1	PPP1R27	ATAD2	PDE6G	SRCIN1	CDKN1A	LOC110393551	PDE6G
NDUFB10	LOC110395024	TCEA1	APBB3	MCRIP1	LOC110393518	OXLD1	MLLT6	NUAK2	WAC	OXLD1
RPS2	CSRNP1	CHD7	LOC110405520	GCGR	LOC110394303	CCDC137	PCGF2	KLHDC8A	LOC110393578	CCDC137
TBL3	LOC110394380	NKAIN3	HDAC3	SLC25A10	ADGRB1	GPRC5C	CWC25	ELK4	MKX	GPRC5C
NOXO1	GALNT11	PDE7A	RELL2	TMC6	ARHGAP39	GPR142	CACNB1	PM20D1	LOC110395155	GPR142
GFER	KMT2C	DNAJC5B	FCHSD1	DNAH17	C2H8orf82	BTBD17	CDK12	PLXNA2	PTCHD3	BTBD17
SYNGR3	EN2	CSPP1	LOC110405330	TIMP2	LRRC14	KIF19	NEUROD2	NGF	MYO3A	KIF19
ZNF598	SHH	SULF1	ARAP3	RBFOX3	RCC2	CDC42EP4	THRA	FANCE	GPR158	CDC42EP4
NPW	MNX1	PRDM14	STARD10	CBX2	ESPN	LOC110407320	NR1D1	LOC110388163	C2H10orf67	LOC110407320
SLC9A3R2	VIPR2	NCOA2	PCDH1	CBX4	AJAP1	C17H17orf80	RAPGEFL1	PPARD	SPAG6	C17H17orf80
NTHL1	LOC110394789	KCNB2	SIL1	NPTX1	PRDM16	FAM104A	CDC6	LOC110388335	LOC110395191	FAM104A
TSC2	NRP1	NBN	CTNNA1	AATK	DVL1	COG1	LOC110388413	HMGA1	MLLT10	COG1
PKD1	LOC110393551	GDF6	TLX3	BAHCC1	AGRN	SLC39A11	RARA	GRM4	SKIDA1	SLC39A11
RAB26	MKX	ZFPM2	KCNIP1	ACTG1	SAMD11	AXIN2	LOC110388704	LOC110388366	MALRD1	AXIN2
TRAF7	LOC110395155	OXR1	TENM2	NPLOC4	PEX14	CRLF3	LOC110388416	LOC110388341	LOC110392979	CRLF3
CASKIN1	MYO3A	CSMD3	LOC110405532	SOX9	SPEN	TOB1	HAP1	BTG2	C1QL3	TOB1
LOC110405627	C2H10orf67	TRPS1	LOC110405531	AXIN2	RSG1	ANKRD40	PRAM1	LOC110388176	FAM171A1	ANKRD40
MLST8	LOC110395191	ATAD2	PPARGC1B	HELZ	FBXO42	LOC110407488	NFIC	EFTUD2	CDK14	LOC110407488
BRICD5	SKIDA1	LOC110393518	ARHGEF37	STXBP4	KAZN	LUC7L3	UNC13A	CCDC103	FZD1	LUC7L3
PGP	PLXDC2	LOC110394303	CSNK1A1	LOC110407255	PHC2	SPATA20	LOC110388948	PLCD3	ANKIB1	SPATA20
E4F1	MALRD1	LOC110394686	IL17B	LOC110407151	ZNF362	EPN3	LOC110388843	FZD2	CDK6	EPN3
ZDHHC4	ITGA8	ADGRB1	PCYOX1L	TOB1	LOC110386990	XYLT2	LOC110388842	LOC110388391	DYNC1I1	XYLT2
GRID2IP	CDK14	ARHGAP39	GRPEL2	ANKRD40	LOC110408717	LOC110407741	LOC110388970	GRN	DLX6	LOC110407741
SLC5A11	FZD1	LOC110393962	AFAP1L1	MYCBPAP	LOC110408721	NAA38	STAP2	TLK2	DLX5	NAA38
TEX47	CDK6	C2H8orf82	ABLIM3	RSAD1	ALPL	LOC110407876	ZBTB7A	DDX42	THSD7A	LOC110407876
AQP8	CALCR	LRRC14	SH3TC2	LOC110407741	SLC23A2	LOC110407877	NRTN	LOC110388477	MEOX2	LOC110407877
PRKCB	SGCE	KLHDC7A	B4GALT7	NAA38	RASSF2	MLXIPL	MYO1F	KANSL1	ITGB8	MLXIPL
CACNG3	PPP1R9A	IGSF21	LMAN2	AUTS2	PPP2R2A	TBL2	ADAMTS10	MAPT	SP8	TBL2
RBFOX1	DYNC1I1	ARHGEF10L	LOC110405285	SPNS2	RHOBTB2	BCL7B	MOB3A	RUNDC3A	SP4	BCL7B
RHBDF1	DLX6	RCC2	RGS14	LOC110407899	PEBP4	MKS1	MKNK2	SLC4A1	HOXA3	MKS1
MPG	NXPH1	PHF13	SLC34A1	ASL	XPO7	LOC110407827	BTBD2	LSM12	HOXA4	LOC110407827
NPRL3	THSD7A	KLHL21	LOC110405283	CRCP	DOK2	AUTS2	CSNK1G2	TMEM101	HOXA6	AUTS2
LOC110405621	MEOX2	ESPN	GRK6	LRRC75A	GFRA2	LOC110407899	SCAMP4	PPY	HOXA7	LOC110407899
LOC110405947	TWIST1	AJAP1	PRR7	LOC110407892	UNC5D	ASL	LOC110388987	LOC110388620	JAZF1	ASL
LOC110405946	SP8	TMEM240	DBN1	ALDOC	LOC110387021	CRCP	LOC110388983	LOC110388398	LOC110395190	CRCP
TMEM8A	LOC110393069	AGRN	PDLIM7	SPAG5	ACTG2	LOC110407892	ABHD17A	SGCA	LOC110394030	LOC110407892
MRPL28	SP4	SAMD11	DOK3	LOC110407690	DGUOK	SMG6	ONECUT3	PPP1R9B	TGFBR2	SMG6
AXIN1	IGF2BP3	SPEN	DDX41	TRAF4	TET3	ALDOC	TCF3	SAMD14	TRIM71	ALDOC
PDIA2	MPP6	ZBTB17	FAM193B	FAM222B	ARID5A	LOC110407690	SEMA6B	PDK2	MTURN	LOC110407690
ARHGDIG	HOXA2	HSPB7	LOC110405536	ERAL1	KANSL3	KIAA0100	ARID3A	LOC110388623	LARS2	KIAA0100
RGS11	HOXA3	CLCNKA	NSD1	DHRS13	FER1L5	TRAF4	ARHGAP45	LOC110388403	CLASP2	TRAF4
FAM234A	HOXA4	EPHA2	FGFR4	PHF12	LMAN2L	FAM222B	STK11	DLX3	ANLN	FAM222B
LUC7L	HOXA5	RSG1	ZNF346	TAOK1	SEMA4C	PHF12	CBARP	NGFR	BBS9	PHF12
LOC110405637	HOXA6	FBXO42	LOC110405141	GIT1	CIAO1	SEZ6	LOC110389081	DUSP3	PDE1C	SEZ6
CLCN7	HOXA9	CROCC	UNC5A	ANKRD13B	TMEM127	TAOK1	EFNA2	SOST	NEUROD6	TAOK1
PTX4	HOXA10	ATP13A2	RNF145	EFCAB5	STARD7	GIT1	APC2	GNGT2	LOC110393233	GIT1
ECI1	HOXA11	PAX7	MRPL22	TEX14	LOC110387077	ANKRD13B	GNG7	IGF2BP1	CDK13	ANKRD13B
LOC110405926	JAZF1	EFHD2	FAT2	TUBD1	LOC110387026	EFCAB5	GADD45B	HOXB9	HUS1	EFCAB5
LOC110405945	SATB1	FHAD1	LOC110405229	RPS6KB1	MRPS24	TEX14	CCDC124	HOXB8	NFX1	TEX14
C13H7orf26	ZNF385D	TMEM51	GM2A	MED13	SFTPB	TBX2	KCNN1	HOXB7	TPPP	TBX2
NAA60	TGFBR2	KAZN	CCDC69	HNF1B	GGCX	MSI2	OCLN	HOXB6	LOC110393475	MSI2
NUDT16L1	TRIM71	EPHB2	LOC110405504	MSI2	MAT2A	MNT	NR2F6	HOXB5	TXNL4A	MNT
MGRN1	MTURN	YBX1	ANXA6	MNT	LOC110387127	SMTNL2	NDUFA13	HOXB4	ATP9B	SMTNL2
UBALD1	COL6A6	SLC2A1	TNIP1	DLGAP4	LOC110387029	LOC110408269	SUGP1	HOXB3	LOC110394803	LOC110408269
C13H16orf96	LOC110394574	PHC2	GPX3	TGIF2	HK2	DLGAP4	ISYNA1	SKAP1	SOX4	DLGAP4
CDIP1	LARS2	ZNF362	SMIM3	NCOA6	FIGLA	NCOA6	LRRC25	CBX1	CDKAL1	NCOA6
HMOX2	CLASP2	LOC110386990	DCTN4	CPNE1	ADD2	SAMHD1	PAPOLG	NFE2L1	JARID2	SAMHD1
LOC110405968	ELMO1	LOC110408717	RBM22	PTPRT	SNRNP27	PHF20	FOXA2	CDK5RAP3	ATXN1	PHF20
SLX4	BBS9	LOC110408721	MYOZ3	DHX35	MXD1	RBM12	LOC110396126	OSBPL7	HIVEP1	RBM12
TRAP1	PDE1C	ALPL	SYNPO	MAFB	TGFA	LOC110408350	NKX2-2	TBX21	TMEM170B	LOC110408350
ADCY9	LOC110394483	ECE1	NDST1	NCOA3	TCF7L1	LOC110408231	SLC24A3	TBKBP1	TFAP2A	LOC110408231
SRL	NEUROD6	SLC23A2	RPS14	SULF2	DBNL	PTPRT	CUL7	MRPL45	FARS2	PTPRT
TFAP4	LOC110393233	PPP2R2A	CD74	LSM14B	POLD2	TOP1	MEIS1	GPR179	LOC110393004	TOP1
GLIS2	SUGCT	EBF2	TCOF1	ZBTB46	YKT6	GHRH	SPRED2	SOCS7	LOC110393950	GHRH
PAM16	NFX1	STC1	ARSI	SLC2A4RG	CAMK2B	NCOA3	LCLAT1	ARHGAP23	FOXC1	NCOA3
LOC110405889	ATP9B	NKX2-6	CAMK2A	GMEB2	PPIA	LSM14B	PLCB4	SRCIN1	GMDS	LSM14B
VASN	LOC110394803	NKX3-1	SLC6A7	LOC110408115	ZMIZ2	ZBTB46	LOC110396752	EPOP	WRNIP1	ZBTB46
DNAJA3	SOX4	SLC25A37	CDX1	ANGPT4	OGDH	SLC2A4RG	SDE2	MLLT6	PIGN	SLC2A4RG
NMRAL1	CDKAL1	R3HCC1	PDGFRB	NOL4L	LOC110387108	ANGPT4	HHIPL2	PCGF2	LOC110393485	ANGPT4
NLRC3	FAM8A1	CHMP7	LOC110405492	VSTM2L	LOC110387155	FAM110A	KCTD3	PSMB3	CDH12	FAM110A
C13H16orf71	HIVEP1	LOC110387170	LOC110405400	EDN3	ARID1A	SLC52A3	MTA3	PIP4K2B	CDH18	SLC52A3
SBK1	TFAP2A	RHOBTB2	FLT4	SALL4	SERINC2	C19H20orf96	SIX3	CWC25	TRIO	C19H20orf96
XPO6	LOC110393004	PEBP4	NEUROG1	LOC110408377	HIVEP3	REM1	KIF6	PLXDC1	CTNND2	REM1
LOC110405774	LOC110393950	EGR3	PITX1	LOC110394228	SYTL1	HM13	RMDN2	LOC110388698	SEMA5A	HM13
DECR2	FOXC1	XPO7	JADE2	LOC110394302	MAP3K6	NOL4L	KIF26B	CACNB1	UBE2QL1	NOL4L
RAB11FIP3	GMDS	DOK2	FSTL4	LOC110394397	CD164L2	VSTM2L	LYST	CDK12	VSTM2A	VSTM2L
LOC110405750	PHLPP1	GFRA2	RAPGEF6	MINDY4	AHDC1	CTNNBL1	EGLN1	THRA	TMEM245	CTNNBL1
LOC110405769	PIGN	UNC5D	FNIP1	OBSCN	FGR	LOC110408323	WDR27	NR1D1	PTPN3	LOC110408323
LOC110405766	LOC110393485	TACC1	MEIKIN	SNAP47	LOC110387524	LOC110408371	LOC110396828	CASC3	LOC110394552	LOC110408371
MSS51	CDH12	PLEKHA2	ACSL6	CCDC12	FAM76A	LOC110408337	LOC110396338	RAPGEFL1	GABBR2	LOC110408337
CFAP70	CDH18	TM2D2	P4HA2	LOC110395010	SESN2	LOC110408326	PRKN	CDC6	CTNNAL1	LOC110408326
WDR90	TRIO	ADAM9	PDLIM4	LOC110395011	RCC1	DNTTIP1	EPM2A	LOC110388413	TMEFF1	DNTTIP1
RHOT2	CTNND2	LOC110387021	LOC110405403	LOC110395013	ASAP3	LOC110408336	UST	RARA	GLIPR2	LOC110408336
RHBDL1	UBE2QL1	ZMAT4	IRF1	LOC110394988	LOC110387485	UBE2C	TXLNB	LOC110388704	RIPOR2	UBE2C
STUB1	ABCA13	SFRP1	RAD50	LOC110394722	ID3	TNNC2	NHSL1	HAP1	TSHZ1	TNNC2
JMJD8	VSTM2A	GOLGA7	LOC110405139	LOC110394380	LOC110387419	SNX21	SGK1	STAT3	ZADH2	SNX21
WDR24	PTPN3	GINS4	IL4	KMT2C	EPB41	ACOT8	SLC2A12	CAVIN1	ZNF407	ACOT8
FBXL16	GABBR2	LOC110387098	KIF3A	EN2	TMEM200B	ZSWIM3	LOC110396373	ATP6V0A1	DSEL	ZSWIM3
METRN	CTNNAL1	GPAT4	CCNI2	PTPRN2	STMN1	ZSWIM1	NKAIN2	NAGLU	CDH19	ZSWIM1
FAM173A	GLIPR2	NKX6-3	2008-09-01	LOC110394789	POU3F1	NEURL2	PKIB	COASY	PIEZO2	NEURL2
CCDC78	RIPOR2	LOC110387117	SHROOM1	EPC1	EVA1B	CTSA	MCM9	MLX	MTCL1	CTSA
IGFALS	TSHZ1	KAT6A	SOWAHA	LOC110393551	THRAP3	PLTP	SLC35F1	PSMC3IP	SMCHD1	PLTP
NUBP2	ZADH2	AP3M2	GDF9	BAMBI	MAP7D1	MMP9	MARCKS	RETREG3	NDC80	MMP9
SPSB3	DSEL	PLAT	LOC110405544	MKX	COL8A2	SLC12A5	SLC16A10	TUBG1	ADCYAP1	SLC12A5
EME2	CDH19	IKBKB	AFF4	LOC110395155	KIAA0319L	NCOA5	NR2E1	PLEKHH3	TAF4B	NCOA5
NME3	MTCL1	VDAC3	ZCCHC10	MYO3A	CSMD2	CD40	PREP	CCR10	CEBPD	CD40
UBN1	PTPRM	POLB	HSPA4	ARHGAP21	LOC110387441	GNAS	GRIK2	PRAM1	PRKDC	GNAS
PPL	ZBTB14	DGUOK	RNF14	C2H10orf67	SMAP2	LOC110408377	POU3F2	TBXA2R	LOC110393634	LOC110408377
LOC110405773	NDC80	TET3	GNPDA1	PTF1A	NFYC	LOC110394228	LOC110396388	NFIC	XKR4	LOC110394228
LOC110405934	ADCYAP1	BOLA3	NDFIP1	ARMC3	KCNQ4	LOC110394302	GABRR2	UNC13A	PLAG1	LOC110394302
SEC14L5	ZNF521	ARID5A	SPRY4	SPAG6	ADGRB2	LOC110394397	RNGTT	PLPP2	CHD7	LOC110394397
NAGPA	LOC110394239	KANSL3	FGF1	LOC110395191	KPNA6	MINDY4	ME1	LOC110388843	ASPH	MINDY4
ALG1	LOC110395028	FER1L5	ARHGAP26	SKIDA1	FAM229A	OBSCN	LMBRD1	LOC110388842	NKAIN3	OBSCN
C13H16orf89	CEBPD	LMAN2L	NR3C1	NEBL	PRDM10	LOC110395005	ADGRB3	LOC110388970	BHLHE22	LOC110395005
EEF2KMT	LOC110393634	CNNM4	SNX29	PLXDC2	LOC110387644	SNAP47	PHF3	MPND	PDE7A	SNAP47
NDUFB6	XKR4	SEMA4C	PDGFA	MALRD1	IGSF9B	CCDC12	KHDRBS2	STAP2	DNAJC5B	CCDC12
CAPN15	PLAG1	CIAO1	UNCX	C1QL3	GRAMD1B	LOC110395010	LOC110395443	FSD1	SULF1	LOC110395010
PRR35	CHD7	TMEM127	LOC110406141	ITGA8	LOC110387542	LOC110395011	CSMD1	ZBTB7A	NCOA2	LOC110395011
NHLRC4	NKAIN3	STARD7	RADIL	LOC110392993	KMT2A	LOC110395013	HPCAL1	ADAMTS10	ZBTB10	LOC110395013
PIGQ	BHLHE22	LOC110387077	MMD2	LOC110394090	LOC110387620	LOC110394988	TRIB2	MOB3A	ZNF704	LOC110394988
RAB40C	PDE7A	LOC110387078	WIPI2	STEAP2	LOC110387619	CTDSPL	LOC110397144	MKNK2	RALYL	CTDSPL
WFIKKN1	DNAJC5B	DDX56	SLC29A4	CDK14	CADM1	LOC110395024	PUM2	CSNK1G2	LOC110393511	LOC110395024
MCRIP2	SULF1	LOC110387026	TNRC18	ANKIB1	SIK3	CSRNP1	ZNF512	SCAMP4	RIDA	CSRNP1
ABCA3	SLCO5A1	MRPS24	FBXL18	CDK6	SMG5	LOC110394380	DNAJC5G	LOC110388987	STK3	LOC110394380
JPT2	NCOA2	SFTPB	ACTB	CALCR	CCT3	KMT2C	TRIM54	LOC110388983	GRHL2	KMT2C
CRAMP1	HNF4G	USP39	FSCN1	PDK4	LOC110388029	EN2	LOC110396408	ABHD17A	KLF10	EN2
IFT140	ZFHX4	GGCX	RNF216	DYNC1I1	LOC110387816	PTPRN2	LOC110396892	ONECUT3	ZFPM2	PTPRN2
TMEM204	ZNF704	MAT2A	LOC110405800	DLX6	GPATCH4	LOC110393551	DPYSL5	TCF3	OXR1	LOC110393551
TELO2	NBN	LOC110387145	SMURF1	UMAD1	UBQLN4	LOC110395155	GAREM2	SEMA6B	SYBU	LOC110395155
RNPS1	GDF6	LOC110387127	KCNJ12	PHF14	LAMTOR2	APBB1IP	LOC110395846	PLPPR3	CSMD3	APBB1IP
LOC110405975	RIDA	LOC110387029	MAP2K3	THSD7A	RAB25	MYO3A	LOC110395786	ARID3A	TRPS1	MYO3A
C13H8orf33	STK3	GMCL1	NATD1	DGKB	LOC110387890	C2H10orf67	LOC110396570	ARHGAP45	EXT1	C2H10orf67
AMDHD2	KLF10	HK2	TMEM11	AHR	MEX3A	LOC110395191	CLU	STK11	ATAD2	LOC110395191
ATP6V0C	ZFPM2	FIGLA	DHRS7B	SNX13	LOC110387897	MLLT10	ZNF395	CBARP	TMEM65	MLLT10
TBC1D24	OXR1	ADD2	USP22	HDAC9	LOC110388003	SKIDA1	PKHD1	MIDN	MYC	SKIDA1
NTN3	CSMD3	SNRNP27	TNFRSF13B	ITGB8	LOC110387997	PLXDC2	TFAP2B	C27H19orf24	LOC110393518	PLXDC2
LOC110406008	TRPS1	MXD1	MPRIP	SP8	LOC110387969	MALRD1	TFAP2D	LOC110389081	LOC110394303	MALRD1
LOC110405722	EXT1	C21H2orf42	PLD6	LOC110393069	LOC110388023	CACNB2	ANKRD66	EFNA2	PTP4A3	CACNB2
C13H16orf59	ATAD2	TIA1	FLCN	FAM126A	LOC110387967	CDK14	EVA1A	LOC110388917	ADGRB1	CDK14
LOC110405796	MYC	PCYOX1	COPS3	IGF2BP3	LOC110387972	ANKIB1	ACTN4	NDUFS7	ARHGAP39	ANKIB1
VRK3	LOC110393518	SNRPG	NT5M	HNRNPA2B1	KIRREL	CDK6	LRFN1	ADAMTSL5	C2H8orf82	CDK6
LOC110405943	LOC110394303	FAM136A	MED9	CBX3	LOC110387938	DYNC1I1	ACVR1B	SLC39A3	LRRC14	DYNC1I1
LOC110405802	LOC110394686	TGFA	RASD1	HOXA3	LOC110387928	DLX6	LOC110389211	GNG7	RECQL4	DLX6
LOC110406600	TRAPPC9	LRRTM4	PEMT	HOXA4	LOC110387825	SDHAF3	LOC110389131	LOC110388737	RCC2	SDHAF3
2005-09-01	ADGRB1	ELMOD3	LMF1	CHN2	ARHGEF11	COL28A1	ENDOU	GADD45B	PHF13	COL28A1
GP1BB	MAFA	RETSAT	GNG13	TBC1D5	PEAR1	GLCCI1	LOC110389191	FCHO1	KLHL21	GLCCI1
TBX1	LOC110394051	TGOLN2	CHTF18	KCNH8	BCAN	NXPH1	LOC110389133	CCDC124	TAS1R1	NXPH1
DHX37	ARHGAP39	TCF7L1	RPUSD1	ZNF385D	MEF2D	THSD7A	LOC110389185	KCNN1	NOL9	THSD7A
UBC	C2H8orf82	DBNL	LOC110405915	NEK10	INTS3	MEOX2	KMT2D	NR2F6	ESPN	MEOX2
SCARB1	LRRC14	CAPG	CASKIN1	SLC4A7	NPR1	ISPD	DHH	USHBP1	RNF207	ISPD
NCOR2	RCC2	AEBP1	LOC110405627	TGFBR2	SNAPIN	SP8	LOC110389136	ANKLE1	RPL22	SP8
LOC110406491	KLHL21	POLD2	MLST8	TRIM71	LOC110387828	LOC110393069	LOC110389205	GTPBP3	AJAP1	LOC110393069
SGSM1	ESPN	LOC110387122	BRICD5	MTURN	JTB	SP4	LOC110389246	NDUFA13	PRDM16	SP4
MYO18B	AJAP1	GCK	PGP	ASTE1	LOC110387964	HOXA3	DGKA	CRLF1	AGRN	HOXA3
SEZ6L	DFFB	YKT6	E4F1	NEK11	ATP8B2	HOXA4	PMEL	ISYNA1	HES4	HOXA4
ASPHD2	CEP104	CAMK2B	ZDHHC4	LARS2	CLK2	JAZF1	CDK2	LRRC25	SAMD11	JAZF1
HPS4	PRDM16	PPIA	GRID2IP	ULK4	HCN3	ANKRD28	SUOX	RAB3A	SPEN	ANKRD28
SRRD	LOC110408642	ZMIZ2	SLC5A11	CLASP2	FDPS	ZNF385D	IKZF4	MPV17L2	EPHA2	ZNF385D
TFIP11	TMEM240	OGDH	AQP8	NME8	RUSC1	THRB	RPS26	IFI30	RSG1	THRB
TPST2	AGRN	LOC110387108	PRKCB	ANLN	ASH1L	NEK10	ERBB3	PIK3R2	FBXO42	NEK10
CRYBB1	HES4	CKAP2L	CACNG3	BBS9	DAP3	RBMS3	ANKRD52	CCDC85A	KAZN	RBMS3
CRYBA4	SAMD11	LOC110387155	LOC110405917	PDE1C	LOC110387903	TGFBR2	PAN2	PAPOLG	LOC110408677	TGFBR2
LOC110406372	CASZ1	SLC20A1	SCNN1G	NEUROD6	SYT11	TRIM71	CNPY2	PAX1	LOC110408687	TRIM71
VPREB3	SPEN	SERINC2	USP31	LRRFIP2	MCL1	SNRK	IL23A	NKX2-2	LOC110408686	SNRK
LOC110406370	RSG1	HIVEP3	ITPRIPL2	LOC110393233	ECM1	MTURN	STAT2	SLC24A3	PHC2	MTURN
CHCHD10	FBXO42	SCMH1	C13H16orf72	AMPH	TARS2	LOC110394574	APOF	LOC110396336	ZNF362	LOC110394574
MMP11	CROCC	TRNP1	USP7	CDK13	APH1A	LARS2	LOC110389255	CUL7	LOC110386990	LARS2
SMARCB1	PAX7	FAM46B	RBFOX1	INHBA	LOC110387883	LOC110394807	LOC110389145	MEIS1	LOC110386991	LOC110394807
DERL3	ALDH4A1	SYTL1	TMEM8A	LOC110395068	CADM3	MYRIP	LOC110389231	SPRED2	LOC110408717	MYRIP
LOC110406494	IFFO2	MAP3K6	MRPL28	NFX1	ACKR1	CLASP2	LOC110389146	LCLAT1	LOC110408721	CLASP2
SMTN	KAZN	CD164L2	AXIN1	SLC9A3	LOC110387835	ELMO1	EIF4B	PLCB4	ALPL	ELMO1
SELENOM	PHC2	AHDC1	PDIA2	CTDP1	DUSP23	KIAA0895	KRT18	OVOL2	ECE1	KIAA0895
INPP5J	ZNF362	FGR	ARHGDIG	ATP9B	IGSF9	BBS9	LOC110389177	LOC110396752	SLC23A2	BBS9
OSBP2	LOC110386990	LOC110387524	LOC110405637	LOC110394803	TAGLN2	PDE1C	LOC110389147	SDE2	PPP2R2A	PDE1C
IQCD	LOC110408717	LOC110387525	CLCN7	SOX4	CFAP45	NEUROD6	GALNT6	HHIPL2	EBF2	NEUROD6
C14H5orf52	LOC110408721	FAM76A	PTX4	CDKAL1	VSIG8	LOC110393233	BIN2	KCTD3	CHMP7	LOC110393233
DUSP18	ALPL	SESN2	LOC110405926	E2F3	SDHC	VPS41	SMAGP	TMEM206	LOC110387170	VPS41
SLC35E4	SLC23A2	PHACTR4	LOC110405945	DTNBP1	MPZ	CDK13	POU6F1	MTA3	RHOBTB2	CDK13
TCN2	RASSF2	OPRD1	C13H7orf26	HIVEP1	NR1I3	VOPP1	TFCP2	SIX3	PEBP4	VOPP1
PES1	PPP2R2A	TCEA3	NAA60	LOC110393004	TOMM40L	TPK1	LETMD1	KIF6	EGR3	TPK1
GAL3ST1	EBF2	ASAP3	NUDT16L1	FOXC1	LOC110387860	LOC110394586	CSRNP2	KIF26B	XPO7	LOC110394586
LOC110406526	LOC110387170	E2F2	MGRN1	GMDS	UFC1	LOC110393473	SLC11A2	LYST	DOK2	LOC110393473
MTFP1	RHOBTB2	LOC110387485	UBALD1	PHLPP1	USP21	HUS1	EEF1AKMT3	EGLN1	GFRA2	HUS1
SEC14L2	PEBP4	ID3	C13H16orf96	PIGN	LOC110387837	NFX1	NAB2	SPRTN	UNC5D	NFX1
RNF215	EGR3	LOC110387419	CDIP1	CDH9	ADAMTS4	BRD9	MYO1A	EXOC8	LOC110387021	BRD9
CCDC157	XPO7	YTHDF2	HMOX2	CDH10	NDUFS2	COL15A1	ZBTB39	LOC110396828	ACTG2	COL15A1
SF3A1	DOK2	GMEB1	LOC110405968	CDH12	LOC110387838	LOC110393475	ATP5B	LOC110396338	DGUOK	LOC110393475
TBC1D10A	GFRA2	SELENON	TRAP1	CDH18	LOC110387844	TXNL4A	LOC110389216	PRKN	TET3	TXNL4A
CASTOR1	UNC5D	MAN1C1	CREBBP	2011-03-01	LOC110387850	KCNG2	LEKR1	EPM2A	BOLA3	KCNG2
LOC110406506	RAB11FIP1	LDLRAP1	SRL	ANKH	MINDY1	ATP9B	SLITRK3	UST	FER1L5	ATP9B
LIF	LOC110387021	TMEM57	TFAP4	TRIO	CDC42SE1	SALL3	MECOM	TXLNB	LMAN2L	SALL3
HORMAD2	ACTG2	RHCE	GLIS2	CTNND2	MLLT11	SOX4	NAALADL2	PEX7	ANKRD39	SOX4
LOC110406560	DGUOK	TMEM50A	PAM16	2006-03-01	SEMA6C	CDKAL1	BCL6	SGK1	SEMA4C	CDKAL1
MTMR3	KANSL3	RSRP1	LOC110405889	SEMA5A	LYSMD1	E2F3	CCDC50	SLC2A12	CIAO1	E2F3
ASCC2	FER1L5	SYF2	VASN	PAPD7	LOC110387893	ATXN1	COL4A3	LOC110396373	TMEM127	ATXN1
LOC110406467	LMAN2L	RUNX3	DNAJA3	UBE2QL1	LOC110387895	PHACTR1	DLG1	NKAIN2	STARD7	PHACTR1
ZMAT5	SEMA4C	LOC110387500	NMRAL1	ABCA13	CELF3	HIVEP1	EPHA4	PKIB	LOC110387077	HIVEP1
CABP7	CIAO1	EPB41	NLRC3	VWC2	S100A10	LOC110393004	ARHGEF4	MCM9	LOC110387078	LOC110393004
NF2	TMEM127	TMEM200B	RAB11FIP3	ZPBP	NIT1	FOXC1	GPC1	SLC35F1	DDX56	FOXC1
LOC110406234	STARD7	PTPRU	LOC110405750	GRB10	PFDN2	GMDS	LOC110397772	ZUFSP	LOC110387026	GMDS
NIPSNAP1	LOC110387077	STMN1	LOC110405769	VSTM2A	LOC110387806	WRNIP1	TLR2	MARCKS	MRPS24	WRNIP1
THOC5	LOC110387078	EVA1B	LOC110405766	FHOD3	ZC3H11A	PHLPP1	FSTL5	SLC16A10	SFTPB	PHLPP1
NEFH	DDX56	THRAP3	MSS51	EPB41L4B	NELFE	CDH9	2001-03-01	NR2E1	GGCX	CDH9
AP1B1	LOC110387026	COL8A2	CFAP70	PTPN3	SKIV2L	CDH10	SPOCK3	PREP	MAT2A	CDH10
GAS2L1	MRPS24	LOC110387395	WDR90	LOC110394552	KDM5B	CDH12	LOC110397531	LIN28B	LOC110387145	CDH12
LOC110406502	SFTPB	CSMD2	RHOT2	GABBR2	NAV1	CDH18	GAB1	GRIK2	LOC110387127	CDH18
EMID1	GGCX	LOC110387441	RHBDL1	CTNNAL1	IGFN1	ANKH	PALLD	POU3F2	LOC110387029	ANKH
DTX1	MAT2A	SMAP2	STUB1	INVS	TMEM183A	CTNND2	LOC110397738	LOC110396388	HK2	CTNND2
RASAL1	LOC110387145	NFYC	SEC14L5	GLIPR2	PPFIA4	ADCY2	INPP4B	RNGTT	FIGLA	ADCY2
WSB2	LOC110387127	KCNQ4	NAGPA	TSHZ1	LMOD1	PAPD7	ANAPC10	ME1	ADD2	PAPD7
RFC5	LOC110387029	TINAGL1	ALG1	ZADH2	SHISA4	UBE2QL1	IQCM	ADGRB3	SNRNP27	UBE2QL1
KSR2	HK2	MARCKSL1	C13H16orf89	NETO1	C25H1orf106	GRB10	FBXW7	PHF3	MXD1	GRB10
NOS1	FIGLA	HDAC1	EEF2KMT	SOCS6	TMEM167B	VSTM2A	GRID2	KHDRBS2	TCF7L1	VSTM2A
TBX3	ADD2	LCK	NDUFB6	RTTN	C25H1orf194	FHOD3	COL25A1	LOC110395443	DBNL	FHOD3
LOC110406531	SNRNP27	FNDC5	CAPN15	DOK6	KIAA1324	PTPN3	FGF5	CSMD1	POLD2	PTPN3
LOC110406538	MXD1	HPCA	PRR35	CCDC102B	SARS	LOC110394552	RASGEF1B	HPCAL1	YKT6	LOC110394552
LOC110406611	LRRTM4	RNF19B	NHLRC4	TMX3	CELSR2	GABBR2	ARHGAP24	LOC110397144	CAMK2B	GABBR2
LOC110406504	TCF7L1	AZIN2	PIGQ	DSEL	LOC110388254	INVS	NKX6-1	GDF7	PPIA	INVS
TNXB	AEBP1	AK2	RAB40C	CDH19	PSRC1	GLIPR2	SRP72	ZNF512	ZMIZ2	GLIPR2
LOC110406665	YKT6	NDUFS5	WFIKKN1	CDH7	CPNE5	TSHZ1	ARL9	KHK	LOC110387155	TSHZ1
LOC110406667	CAMK2B	MACF1	MCRIP2	CEP192	SORT1	ZADH2	LOC110398611	LOC110396408	LOC110387254	ZADH2
LOC110406685	PPIA	LOC110387341	ABCA3	GNAL	PSMA5	NETO1	CAMK2D	AGBL5	HMGN2	NETO1
TAPBP	ZMIZ2	HPCAL4	NTN3	MTCL1	SYPL2	CD226	NEUROG2	LOC110395845	DHDDS	CD226
LOC110406690	LOC110387155	LOC110387478	LOC110406008	ZBTB14	ATXN7L2	DSEL	LOC110397267	LOC110395846	SERINC2	DSEL
LOC110406696	LOC110387254	TRIT1	LOC110405722	AKAIN1	AMIGO1	CDH19	FAT1	LOC110395786	HIVEP3	CDH19
LOC110406694	HMGN2	MYCL	C13H16orf59	SMCHD1	GNAT2	LDLRAD4	SGCZ	LOC110396328	LUZP1	LDLRAD4
LOC110406693	DHDDS	MFSD2A	LOC110405796	NDC80	AMPD2	MTCL1	SCFD2	LOC110396698	TRNP1	MTCL1
LOC110406661	SERINC2	CAP1	LOC110405943	METTL4	CSF1	PTPRM	LOC110398932	LOC110396269	SYTL1	PTPRM
LOC110406695	HIVEP3	PPT1	LOC110405802	GATA6	STRIP1	ZBTB14	KCTD8	SCARA5	MAP3K6	ZBTB14
LOC110406677	TRNP1	RPL11	MAPK1	LOC110394045	SLC6A17	DLGAP1	ARAP2	LOC110396570	CD164L2	DLGAP1
LOC110406679	SYTL1	ELOA	YPEL1	B4GALT6	CDKN1A	SMCHD1	TAPT1	CLU	AHDC1	SMCHD1
RACK1	MAP3K6	PITHD1	TBX1	KLHL14	KLHDC8A	NDC80	SORCS2	ZNF395	LOC110387524	NDC80
TRIM41	CD164L2	LYPLA2	LOC110406601	LOC110393501	ELK4	ADCYAP1	AFAP1	PNOC	LOC110387525	ADCYAP1
LOC110406678	AHDC1	GALE	LOC110406220	CCDC178	PM20D1	ESCO1	FAM193A	PKHD1	FAM76A	ESCO1
LOC110406662	FGR	HMGCL	GNB1L	CEBPD	PLXNA2	GATA6	LOC110397601	TFAP2B	SESN2	GATA6
LOC110406675	LOC110387524	FUCA1	TMEM132D	SNTG1	CSDE1	CHST9	LOC110397602	TFAP2D	RCC1	CHST9
LOC110406682	LOC110387525	CNR2	TMEM132C	RGS20	LOC110388335	LOC110393183	PTPRA	ANKRD66	OPRD1	LOC110393183
LOC110406680	FAM76A	PNRC2	NCOR2	LOC110393634	HMGA1	KLHL14	MRPS26	ACTN4	ASAP3	KLHL14
IL4I1	SESN2	SRSF10	SBNO1	LOC110394957	GRM4	LOC110393501	ATRN	LRFN1	LOC110387485	LOC110393501
LOC110406698	RCC1	GRHL3	HIP1R	XKR4	MDFI	CCDC178	LOC110397996	ACVR1B	ID3	CCDC178
LOC110407017	ASAP3	LOC110387314	KNTC1	TOX	FRS3	ASXL3	EXOC6B	LOC110389211	LOC110387419	ASXL3
LOC110407016	E2F2	MYOM3	CCDC63	CHD7	PRICKLE4	NOL4	LOC110398722	LOC110389131	YTHDF2	NOL4
DPP7	LOC110387485	IL22RA1	MYL2	ASPH	LOC110388366	DTNA	DYSF	LOC110389132	GMEB1	DTNA
LOC110407014	ID3	IFNLR1	CUX2	NKAIN3	LOC110388341	MAPRE2	PAIP2B	LOC110389191	LOC110387500	MAPRE2
MAN1B1	LOC110387419	NIPAL3	FAM109A	BHLHE22	EFTUD2	CEBPD	NAGK	LOC110389133	EPB41	CEBPD
UAP1L1	YTHDF2	RCAN3	SH2B3	PDE7A	CCDC103	OPRK1	TEX261	LOC110389185	TMEM200B	OPRK1
SAPCD2	GMEB1	C2CD2L	ATXN2	DNAJC5B	PLCD3	LOC110393634	ATP6V1B1	KMT2D	POU3F1	LOC110393634
ENTPD2	RUNX3	DPAGT1	ACACB	RRS1	ACBD4	XKR4	HMX2	DHH	EVA1B	XKR4
TMEM141	LOC110387500	LOC110387584	FOXN4	CSPP1	HEXIM1	LOC110394529	HMX3	LOC110389136	MAP7D1	LOC110394529
C16H9orf142	EPB41	HMBS	FAM222A	SULF1	CDK5R1	PLAG1	DMBT1	LOC110389205	COL8A2	PLAG1
CLIC3	TMEM200B	VPS11	TRPV4	NCOA2	PSMD11	CHD7	EMX2	LOC110389220	CSMD2	CHD7
ABCA2	STMN1	SIK2	GLTP	TRPA1	FZD2	NKAIN3	VAX1	LOC110389246	LOC110387441	NKAIN3
FUT7	MAP7D1	FEZ1	TCHP	STAU2	LOC110388391	BHLHE22	SORCS3	PMEL	NFYC	BHLHE22
LOC110407106	COL8A2	PKNOX2	GIT2	HNF4G	LOC110388634	PDE7A	SH3PXD2A	CDK2	KCNQ4	PDE7A
NPDC1	LOC110387395	TMEM218	ANKRD13A	ZFHX4	GRN	DNAJC5B	TRIM8	SUOX	TINAGL1	DNAJC5B
LOC110406983	LOC110387404	SLC37A2	LOC110406491	PEX2	TLK2	SULF1	EXOC6	IKZF4	KPNA6	SULF1
LOC110406949	LOC110387408	CCDC15	SGSM1	ZBTB10	KANSL1	PRDM14	SLC16A12	RPS26	LOC110387363	PRDM14
LOC110406950	CSMD2	HEPACAM	KIAA1671	ZNF704	MAPT	NCOA2	FAS	ERBB3	LOC110387644	NCOA2
LOC110406786	LOC110387441	ROBO4	CRYBB3	RALYL	SLC25A39	SBSPON	SEC31B	PA2G4	IGSF9B	SBSPON
C8G	NFYC	ROBO3	CRYBB2	CNGB3	RUNDC3A	ZFHX4	PAX2	ANKRD52	GRAMD1B	ZFHX4
FBXW5	KCNQ4	MSANTD2	ASPHD2	MMP16	SLC4A1	PKIA	TLL2	PAN2	LOC110387542	PKIA
TRAF2	TINAGL1	CDON	HPS4	NBN	G6PC3	ZBTB10	LOC110399446	CNPY2	KMT2A	ZBTB10
EDF1	KPNA6	CHEK1	SRRD	VPS13B	LSM12	ZNF704	ZNF503	STAT2	LOC110387620	ZNF704
MAMDC4	KIRREL3	KIRREL3	TFIP11	KLF10	TMEM101	LOC110395051	LRMDA	APOF	LOC110387619	LOC110395051
PHPT1	PRDM10	LOC110387791	TPST2	LOC110393513	LOC110388620	MMP16	SH2D4B	LOC110389144	CADM1	MMP16
C16H9orf172	LOC110387644	IGSF9B	CRYBB1	ZFPM2	LOC110388398	NBN	NRG3	LOC110389255	SIK3	NBN
EXD3	OPCML	GRAMD1B	CRYBA4	OXR1	SGCA	C2H8orf88	GRID1	EIF4B	SMG5	C2H8orf88
NOXA1	IGSF9B	LOC110387542	MN1	ANGPT1	PPP1R9B	GDF6	LOC110400363	KRT18	CCT3	GDF6
LOC110406879	GRAMD1B	USP2	SUSD2	CSMD3	PDK2	MATN2	PCNT	LOC110389147	LOC110388029	MATN2
LOC110406881	LOC110387542	KMT2A	LOC110406453	TRPS1	LOC110388623	RIDA	LSS	GALNT6	LOC110387816	RIDA
LOC110406882	USP2	LOC110387620	LOC110406454	EXT1	LOC110388403	STK3	TWIST2	BIN2	NAXE	STK3
TMEM203	KMT2A	LOC110387619	LOC110406452	ATAD2	DLX3	SPAG1	LOC110399743	SMAGP	GPATCH4	SPAG1
NDOR1	LOC110387620	CADM1	DGCR2	MYC	DUSP3	LOC110393513	GBX2	DAZAP2	UBQLN4	LOC110393513
RNF208	LOC110387619	SIK3	LOC110406483	ASAP1	SOST	LRP12	SPAG16	POU6F1	LAMTOR2	LRP12
LOC110406955	CADM1	ALG9	LOC110406423	LOC110393518	IGF2BP1	ZFPM2	ERBB4	TFCP2	RAB25	ZFPM2
LOC110406953	SIK3	LOC110387623	LOC110406460	EFR3A	HOXB9	OXR1	CPS1	LETMD1	LOC110387890	OXR1
LRRC26	DDX6	LOC110387621	SMTN	LRRC6	HOXB7	RSPO2	FAM171B	CSRNP2	MEX3A	RSPO2
GRIN1	NCAM1	SMG5	INPP5J	ZFAT	HOXB6	TRHR	SPATS2L	SLC11A2	LOC110387897	TRHR
ZNF618	SMG5	TMEM79	PLA2G3	LOC110394303	HOXB4	CSMD3	LOC110400102	EEF1AKMT3	LOC110388003	CSMD3
RGS3	CCT3	GLMP	P2RX2	LOC110394686	HOXB3	TRPS1	HOXD3	MYO1A	LOC110387997	TRPS1
POLE3	LOC110388029	CCT3	POLE	ADGRB1	SKAP1	EXT1	HOXD4	ZBTB39	LOC110387969	EXT1
ALAD	LOC110387816	DCAF8	LOC110406437	ARHGAP39	NFE2L1	FAM83A	HOXD8	ATP5B	LOC110388023	FAM83A
HDHD3	GPATCH4	LOC110388029	AIFM3	C2H8orf82	SP6	C2H8orf76	HOXD9	MBNL1	NHLH1	C2H8orf76
BSPRY	UBQLN4	LOC110387816	LOC110406413	LRRC14	OSBPL7	ZHX1	HOXD10	SLITRK3	LOC110387940	ZHX1
WDR31	LAMTOR2	NAXE	P2RX6	RCC2	TBX21	LOC110393515	HOXD11	MECOM	LOC110387954	LOC110393515
LRSAM1	RAB25	GPATCH4	LRRC74B	KLHL21	TBKBP1	ATAD2	HOXD12	SOX2	LOC110387972	ATAD2
RPL12	LOC110387890	UBQLN4	SLC7A4	TAS1R1	MRPL45	TRIB1	HOXD13	BCL6	KIRREL	TRIB1
STPG3	MEX3A	LAMTOR2	LOC110406426	NOL9	GPR179	MYC	DLX1	CCDC50	LOC110387938	MYC
ZMYND19	LOC110387897	RAB25	SCARF2	ESPN	SOCS7	ADCY8	MYO3B	COL4A3	LOC110387928	ADCY8
DPH7	LOC110388003	LOC110387890	OSBP2	GPR153	ARHGAP23	LOC110393518	TNS1	DLG1	LOC110387825	LOC110393518
MRPL41	LOC110387997	MEX3A	IQCD	ICMT	SRCIN1	ST3GAL1	DIRC2	CUL3	ARHGEF11	ST3GAL1
PNPLA7	LOC110387969	LOC110387897	C14H5orf52	RNF207	EPOP	LOC110394303	C1QL2	EPHA4	PEAR1	LOC110394303
NSMF	LOC110388023	LOC110388003	DUSP18	RPL22	MLLT6	LOC110394686	EN1	PAX3	ISG20L2	LOC110394686
TPRN	VANGL2	LOC110387997	SLC35E4	AJAP1	PCGF2	FAM135B	ZEB2	ARHGEF4	BCAN	FAM135B
SSNA1	LOC110387977	LOC110388023	TCN2	DFFB	CACNB1	TRAPPC9	NEB	GPC1	LOC110387934	TRAPPC9
ANAPC2	LOC110387972	S100A11	PES1	CEP104	FBXL20	TSNARE1	RPRM	LOC110397772	MEF2D	TSNARE1
TOR4A	KIRREL	COPA	GAL3ST1	PRDM16	CDK12	ADGRB1	NR4A2	TLR2	INTS3	ADGRB1
LOC110407001	LOC110387938	NCSTN	LOC110406526	FNDC10	NEUROD2	LOC110394051	ACVR1	PDGFC	NPR1	LOC110394051
FAM166A	LOC110387928	NHLH1	MTFP1	DVL1	PPP1R1B	ARHGAP39	LOC110399654	FSTL5	LOC110387828	ARHGAP39
TUBB4B	LOC110387825	VANGL2	SEC14L2	SCNN1D	THRA	C2H8orf82	ANO3	2001-03-01	S100A16	C2H8orf82
LOC110407002	ARHGEF11	LOC110387977	RNF215	UBE2J2	NR1D1	LRRC14	CCDC34	SPOCK3	LOC110388012	LRRC14
NELFB	PEAR1	LOC110387972	CCDC157	AGRN	RAPGEFL1	PHF13	LOC110400847	GAB1	LOC110388011	PHF13
LOC110407007	LOC110387943	KIRREL	SF3A1	HES4	WIPF2	KLHL21	ANKRD13D	PALLD	JTB	KLHL21
LOC110406932	SH2D2A	LOC110387938	TBC1D10A	SAMD11	CDC6	NOL9	LOC110401194	LOC110397738	LOC110387964	NOL9
ARRDC1	PRCC	LOC110387928	CASTOR1	CASZ1	LOC110388413	PLEKHG5	RAD9A	INPP4B	UBAP2L	PLEKHG5
LOC110407044	ISG20L2	LOC110387825	LOC110406506	SPEN	RARA	TNFRSF25	CARNS1	ANAPC10	HAX1	TNFRSF25
SLC31A2	BCAN	ARHGEF11	LIF	RSG1	GJD3	ESPN	LOC110401200	IQCM	AQP10	ESPN
FAM129B	MEF2D	PEAR1	NF2	FBXO42	LOC110388704	AJAP1	LOC110400863	FBXW7	ATP8B2	AJAP1
STXBP1	INTS3	NTRK1	LOC110406234	KAZN	LOC110388416	PRDM16	OSBP	FHDC1	SCAMP3	PRDM16
AKNA	NPR1	INSRR	NIPSNAP1	PHC2	HAP1	TMEM240	PATL1	GRID2	CLK2	TMEM240
WHRN	ILF2	LOC110387943	THOC5	ZNF362	TBXA2R	DVL1	STX3	COL25A1	HCN3	DVL1
ATP6V1G1	SNAPIN	SH2D2A	NEFH	LOC110386990	NFIC	SAMD11	LOC110400873	TET2	FDPS	SAMD11
TMEM268	LOC110387828	PRCC	AP1B1	LOC110408717	UNC13A	CASZ1	PRPF19	GLRA3	RUSC1	CASZ1
ASTN2	S100A16	HDGF	GAS2L1	LOC110408721	LOC110388843	SPEN	LOC110401482	PRDM8	ASH1L	SPEN
TRIM32	LOC110388012	MRPL24	LOC110406502	ALPL	LOC110388842	ZBTB17	RAB15	FGF5	DAP3	ZBTB17
ST6GALNAC6	LOC110388011	RRNAD1	LOC110406187	SLC23A2	LOC110388970	RSG1	CABP2	NKX6-1	LOC110387903	RSG1
SLC27A4	LOC110387986	ISG20L2	EMID1	RASSF2	CELF5	FBXO42	CDK2AP2	SRP72	SYT11	FBXO42
COQ4	JTB	BCAN	DTX1	DPYSL2	HSD11B1L	CROCC	PRMT3	ARL9	MCL1	CROCC
TRUB2	LOC110387964	LOC110387934	RASAL1	PPP2R2A	MPND	PAX7	SLC6A5	LOC110398611	ECM1	PAX7
FAM78A	AQP10	MEF2D	WSB2	LOC110387170	STAP2	KAZN	ANO5	CAMK2D	CIART	KAZN
PLPP7	ATP8B2	INTS3	RFC5	RHOBTB2	FSD1	LOC110408679	LUZP2	ANK2	CA14	LOC110408679
GTF3C5	CLK2	NPR1	FBXW8	PEBP4	TMIGD2	PHC2	KCNA4	NEUROG2	APH1A	PHC2
RALGDS	HCN3	ILF2	TBX3	EGR3	SHD	ZNF362	PAX6	LOC110397267	LOC110387883	ZNF362
LOC110406850	FDPS	SNAPIN	TBX5	XPO7	EEF2	LOC110386990	IPO7	FAT1	CADM3	LOC110386990
CCDC180	RUSC1	LOC110387828	LOC110406531	DOK2	NMRK2	LOC110386991	OTOG	SGCZ	ACKR1	LOC110386991
SURF6	ASH1L	CHTOP	LOC110406538	GFRA2	ZNF414	LOC110408717	PTPRJ	ARAP2	LOC110387835	LOC110408717
MED22	DAP3	S100A14	LOC110406611	UNC5D	ADAMTS10	LOC110408721	TNNT3	KCNIP4	DUSP23	LOC110408721
RPL7A	LOC110387903	S100A16	TNXB	RAB11FIP1	MOB3A	SLC23A2	MOB2	NKX3-2	IGSF9	SLC23A2
LOC110406853	SYT11	LOC110388012	LOC110406665	ACTG2	MKNK2	PPP2R2A	MUC2	SORCS2	TAGLN2	PPP2R2A
SURF2	MCL1	LOC110388011	LOC110406667	DGUOK	BTBD2	EBF2	TSPAN4	FAM193A	CFAP45	EBF2
SURF4	ECM1	JTB	LOC110406685	FER1L5	CSNK1G2	STC1	LOC110401656	MXD4	SDHC	STC1
STKLD1	APH1A	RPS27	LOC110406689	LMAN2L	SCAMP4	NKX2-6	LOC110401661	LOC110398563	MPZ	NKX2-6
REXO4	LOC110387883	NUP210L	LOC110406684	ANKRD39	LOC110388987	NKX3-1	LOC110401660	POLN	NR1I3	NKX3-1
ADAMTS13	CADM3	TPM3	LOC110406691	SEMA4C	ONECUT3	SLC25A37	LOC110401256	HAUS3	TOMM40L	SLC25A37
CACFD1	LOC110387835	LOC110387964	BRD2	CIAO1	TCF3	ENTPD4	LOC110401663	LOC110397601	LOC110387860	ENTPD4
SLC2A6	IGSF9	C24H1orf43	LOC110406660	TMEM127	MBD3	RHOBTB2	LOC110401658	LOC110397602	UFC1	RHOBTB2
ADAMTSL2	TAGLN2	UBAP2L	LOC110406690	STARD7	LOC110388896	PEBP4	P2RX3	MRPS26	USP21	PEBP4
MYMK	CFAP45	HAX1	LOC110406661	LOC110387077	SEMA6B	EGR3	SSRP1	ATRN	LOC110387837	EGR3
FAM163B	SDHC	AQP10	LOC110406670	DDX56	PLPPR3	XPO7	CCND1	LOC110397996	ADAMTS4	XPO7
DBH	MPZ	ATP8B2	LOC110406699	LOC110387026	ARHGAP45	DOK2	CD44	EXOC6B	NDUFS2	DOK2
SARDH	TOMM40L	CLK2	LOC110406697	SFTPB	CBARP	GFRA2	CHRM4	LOC110398722	LOC110387838	GFRA2
VAV2	LOC110387860	HCN3	LOC110406672	GGCX	ATP5D	UNC5D	PHF21A	DYSF	LOC110387844	UNC5D
BRD3	USP21	FDPS	LOC110406686	MAT2A	MIDN	LOC110387056	DLL4	LOC110398141	LOC110387850	LOC110387056
WDR5	B4GALT3	RUSC1	LOC110406692	LOC110387127	GAMT	LOC110387061	CAPN3	PAIP2B	SETDB1	LOC110387061
LOC110406980	LOC110387837	ASH1L	LOC110406663	LOC110387029	DAZAP1	ADRB3	ZNF106	NAGK	MINDY1	ADRB3
RXRA	ADAMTS4	DAP3	LOC110407017	GMCL1	APC2	DGUOK	NUMB	TEX261	CDC42SE1	DGUOK
LOC110407491	NDUFS2	MSTO1	LOC110407016	HK2	ADAMTSL5	FER1L5	MAP3K9	ATP6V1B1	SEMA6C	FER1L5
LOC110407307	LOC110387838	LOC110387903	UAP1L1	FIGLA	LOC110388976	LMAN2L	CCDC177	EBF3	RFX5	LMAN2L
PIRT	LOC110387844	SYT11	SAPCD2	ADD2	SLC39A3	ANKRD39	SPRED1	HMX2	LOC110387893	ANKRD39
RNF222	LOC110387850	RIT1	ENTPD2	LRRTM4	GNG7	SEMA4C	MEIS2	HMX3	LOC110387895	SEMA4C
NDEL1	ARNT	KIAA0907	TMEM141	TCF7L1	GADD45B	FAM178B	DPH6	DMBT1	CELF3	FAM178B
CCDC42	SETDB1	EFCAB12	C16H9orf142	YKT6	LOC110388741	SNRNP200	PRKD1	EMX2	LOC110387806	SNRNP200
LOC110407450	MINDY1	HORMAD1	CLIC3	CAMK2B	MAP1S	CIAO1	AKAP6	VAX1	PIM1	CIAO1
PIK3R6	PRUNE1	GOLPH3L	ABCA2	PPIA	FCHO1	TMEM127	NPAS3	AFAP1L2	KIF21B	TMEM127
PIK3R5	CDC42SE1	ENSA	FUT7	ZMIZ2	B3GNT3	STARD7	NKX2-1	VWA2	ZC3H11A	STARD7
NTN1	MLLT11	MCL1	LOC110407106	LOC110387155	JAK3	LOC110387077	ADCK1	SORCS3	NELFE	LOC110387077
STX8	SEMA6C	ECM1	NPDC1	SERINC2	CCDC124	DDX56	NRXN3	NT5C2	SKIV2L	DDX56
LOC110407214	LYSMD1	TARS2	LOC110406983	HIVEP3	KCNN1	LOC110387026	KCNK13	EXOC6	KDM5B	LOC110387026
CFAP52	ZNF687	RPRD2	LOC110406949	LUZP1	OCLN	SFTPB	BCL11B	SLC16A12	IGFN1	SFTPB
USP43	PI4KB	PRPF3	LOC110406950	SYTL1	NR2F6	GGCX	LOC110401985	FAS	TMEM183A	GGCX
ARHGAP44	LOC110387893	MRPS21	LOC110406786	MAP3K6	ANO8	MAT2A	MNAT1	SEC31B	PPFIA4	MAT2A
LOC110407494	LOC110387895	CIART	C8G	CD164L2	GTPBP3	LOC110387127	SIX4	PAX2	LMOD1	LOC110387127
LOC110407481	CELF3	CA14	FBXW5	AHDC1	LOC110388781	LOC110387029	SIX1	TLL2	SHISA4	LOC110387029
TEKT3	LOC110387806	APH1A	TRAF2	LOC110387524	CILP2	FIGLA	KTN1	LOC110399446	C25H1orf106	FIGLA
PMP22	KIF21B	LOC110387883	EDF1	LOC110387525	NDUFA13	ADD2	SAMD4A	PDLIM1	TMEM167B	ADD2
2009-09-01	ZC3H11A	LOC110387884	MAMDC4	FAM76A	GATAD2A	MXD1	MDGA2	ZNF503	C25H1orf194	MXD1
TNRC6C	NELFE	LOC110387842	PHPT1	SESN2	TM6SF2	TCF7L1	PYGL	LRMDA	KIAA1324	TCF7L1
LOC110407127	SKIV2L	CADM3	C16H9orf172	PHACTR4	HAPLN4	YKT6	BMP4	SH2D4B	SARS	YKT6
SEC14L1	KDM5B	ACKR1	EXD3	RCC1	NCAN	CAMK2B	VAV3	PARG	CELSR2	CAMK2B
MGAT5B	SYT2	LOC110387835	LOC110406882	ASAP3	TMEM59L	ZMIZ2	KCNT2	GRID1	LOC110388254	ZMIZ2
MFSD11	IGFN1	IGSF9	TMEM203	LOC110387485	ELL	OGDH	LOC110402650	ASCC1	PSRC1	OGDH
SRSF2	TMEM183A	TAGLN2	NDOR1	ID3	ISYNA1	LOC110387108	LOC110402544	ANAPC16	CPNE5	LOC110387108
METTL23	PPFIA4	CFAP45	RNF208	LOC110387419	JUND	CKAP2L	LOC110402699	DDIT4	SORT1	CKAP2L
JMJD6	LMOD1	VSIG8	LOC110406955	TMEM200B	PDE4C	LOC110387155	QSOX1	DNAJB12	PSMA5	LOC110387155
MXRA7	SHISA4	SDHC	LOC110406953	STMN1	RAB3A	SLC20A1	PRG4	MICU1	SYPL2	SLC20A1
ST6GALNAC1	C25H1orf106	MPZ	LRRC26	POU3F1	MED26	ANXA4	LOC110402643	PCNT	ATXN7L2	ANXA4
ST6GALNAC2	TMEM167B	NR1I3	GRIN1	MAP7D1	BCL11A	LOC110387034	LOC110402644	LSS	AMIGO1	LOC110387034
CYGB	KIAA1324	TOMM40L	ZNF618	COL8A2	PAPOLG	PIGV	C7H1orf228	TWIST2	GNAT2	PIGV
RHBDF2	CELSR2	LOC110387860	TPRN	LOC110387396	NKX2-2	ARID1A	ZSWIM5	LOC110399743	AMPD2	ARID1A
AANAT	LOC110388254	UFC1	LOC110407044	TFAP2E	CFAP61	LOC110387254	FOXD2	SPAG16	CSF1	LOC110387254
UBE2O	PSRC1	USP21	SLC31A2	CSMD2	INSM1	SERINC2	DMRTB1	ERBB4	STRIP1	SERINC2
SPHK1	CPNE5	B4GALT3	FAM129B	NFYC	SLC24A3	SCMH1	LOC110402810	CPS1	SLC6A17	SCMH1
PRPSAP1	SORT1	LOC110387837	STXBP1	KCNQ4	CUL7	LUZP1	LOC110402814	FAM171B	KCNC4	LUZP1
QRICH2	PSMA5	ADAMTS4	AKNA	KPNA6	CUL9	SYTL1	FOXD3	SPATS2L	CDKN1A	SYTL1
UBALD2	SYPL2	NDUFS2	WHRN	LOC110387644	MACROD2	MAP3K6	LOC110402282	LOC110400102	SOX13	MAP3K6
RNF157	ATXN7L2	LOC110387838	ATP6V1G1	IGSF9B	MEIS1	CD164L2	RABGGTB	DLX1	KLHDC8A	CD164L2
FOXJ1	AMIGO1	LOC110387844	TMEM268	GRAMD1B	EHBP1	AHDC1	MSH4	MYO3B	ELK4	AHDC1
EXOC7	GNAI3	SSR2	ASTN2	LOC110387542	LCLAT1	FGR	BCORL1	KCNH7	PM20D1	FGR
GALR2	GNAT2	LOC110387850	TRIM32	GRIK4	ISM1	LOC110387524	LOC110403230	TNS1	PLXNA2	LOC110387524
SRP68	AMPD2	ARNT	ST6GALNAC6	KMT2A	PLCB1	FAM76A	CCNB3	DIRC2	LOC110388335	FAM76A
EVPL	CSF1	SETDB1	ENG	LOC110387619	LOC110396752	SESN2	DKC1	C1QL2	HMGA1	SESN2
CDK3	STRIP1	MINDY1	FPGS	CADM1	SDE2	PHACTR4	GDPD2	EN1	MDFI	PHACTR4
TEN1	SLC6A17	GABPB2	CDK9	SIK3	HHIPL2	ASAP3	ARHGEF6	DPP10	FRS3	ASAP3
ACOX1	KCNC4	SEMA6C	SH2D3C	NCAM1	HLX	E2F2	PCDH19	MGAT5	PRICKLE4	E2F2
FBF1	CDKN1A	LYSMD1	TOR2A	SMG5	ESRRG	LOC110387485	LOC110403157	ZEB2	LOC110388366	LOC110387485
MRPL38	KLHDC8A	SCNM1	TTC16	CCT3	KCTD3	ID3	LOC110403156	NEB	LOC110388341	ID3
TRIM65	ELK4	VPS72	CERCAM	DCAF8	SLC30A1	EPB41	LOC110403447	RPRM	GJC1	EPB41
TRIM47	PM20D1	PIP5K1A	PTPA	LOC110388029	RCOR3	TMEM200B	COL4A6	NR4A2	EFTUD2	TMEM200B
GALK1	PLXNA2	ZNF687	NTMT1	LOC110387816	MTA3	STMN1	HMGB3	ACVR1	CCDC103	STMN1
ITGB4	SPDEF	PI4KB	ASB6	NAXE	CALM2	THRAP3	MAMLD1	ANO3	PLCD3	THRAP3
ARHGDIA	PACSIN1	LOC110387893	PRRX2	GPATCH4	KIF6	MAP7D1	NEO1	CCDC34	CDK5R1	MAP7D1
P4HB	LOC110388335	LOC110387895	PTGES	UBQLN4	KIF26B	LOC110387499	LOXL1	LOC110400847	PSMD11	LOC110387499
PPP1R27	HMGA1	LOC110387894	NCS1	LAMTOR2	ZBTB18	TRAPPC3	STRA6	GRK2	FZD2	TRAPPC3
MCRIP1	GRM4	POGZ	ASS1	RAB25	LOC110396100	LOC110387395	ISLR2	ANKRD13D	LOC110388391	LOC110387395
GCGR	FOXP4	PSMB4	FUBP3	LOC110387890	LYST	TFAP2E	LOC110403910	LOC110401194	LOC110388634	TFAP2E
SLC25A10	LOC110388366	CGN	ABL1	MEX3A	ARID4B	SFPQ	PTPN9	POLD4	GRN	SFPQ
MRPL12	LOC110388341	TUFT1	QRFP	LOC110387897	IRF2BP2	CSMD2	NTRK3	LOC110400877	TMEM98	CSMD2
HGS	LOC110388588	SNX27	FIBCD1	LOC110388003	SLC35F3	NFYC	RGMA	RAD9A	TLK2	NFYC
ARL16	LOC110388635	CELF3	LAMC3	LOC110387997	EGLN1	KCNQ4	NR2F2	PPP1CA	KANSL1	KCNQ4
LOC110407496	GOSR2	RIIAD1	AIF1L	LOC110387969	LOC110396828	TINAGL1	MEF2A	CARNS1	MAPT	TINAGL1
TMC6	WNT9B	MRPL9	FAM78A	LOC110388023	PRKN	PEF1	CERS3	LOC110401200	SLC25A39	PEF1
TK1	WNT3	TDRKH	CACFD1	KIRREL	LOC110395737	LOC110387440	PPIP5K1	OSBP	RUNDC3A	LOC110387440
AFMID	NSF	RORC	SLC2A6	LOC110387938	EPM2A	FAM229A	TCF4	PATL1	SLC4A1	FAM229A
LOC110407437	MEIOC	LOC110387810	ADAMTSL2	LOC110387928	LOC110395631	TSSK3	LOC110390385	STX3	G6PC3	TSSK3
SOCS3	CCDC43	S100A10	MYMK	LOC110387825	UST	BSDC1	ATP8B1	LOC110400873	LSM12	BSDC1
DNAH17	DBF4B	DEDD	FAM163B	ARHGEF11	PLEKHG1	ZBTB8B	NARS	PRPF19	LOC110388620	ZBTB8B
CYTH1	ADAM11	NIT1	DBH	PEAR1	ARID1B	LOC110387363	FECH	SDHAF2	LOC110388398	LOC110387363
USP36	GJC1	PFDN2	SARDH	PRCC	SYNJ2	ZBTB8A	ONECUT2	UNC93B1	SGCA	ZBTB8A
TIMP2	EFTUD2	LOC110387806	VAV2	ISG20L2	ADGRG6	ZBTB8OS	TXNL1	LOC110401482	PPP1R9B	ZBTB8OS
CANT1	CCDC103	LOC110388269	BRD3	LOC110387934	TXLNB	RBBP4	NEDD4L	CABP2	SAMD14	RBBP4
C1QTNF1	LOC110388573	MICAL1	RXRA	MEF2D	MYB	SYNC	ZNF532	CDK2AP2	PDK2	SYNC
ENGASE	GFAP	SMPD2	PPP1R26	NPR1	SGK1	KIAA1522	SEC11C	PRMT3	LOC110388623	KIAA1522
RBFOX3	KIF18B	TEAD3	C16H9orf116	LOC110387828	SLC2A12	YARS	GRP	ANO5	LOC110388403	YARS
LOC110407504	C1QL1	TULP1	MRPS2	JTB	EPB41L2	FNDC5	RAX	LUZP2	DLX3	FNDC5
CBX4	DCAKD	FKBP5	FAM69B	C24H1orf189	LOC110396373	MACF1	CPLX4	KCNA4	LOC110388421	MACF1
TBC1D16	NMT1	ARMC12	AGPAT2	AQP10	LAMA2	LOC110387644	LMAN1	MICAL2	DUSP3	LOC110387644
LOC110407505	PLCD3	MAPK14	EGFL7	ATP8B2	LOC110396374	IGSF9B	ACAA2	IPO7	SOST	IGSF9B
CCDC40	HEXIM1	MAPK13	NOTCH1	CLK2	NKAIN2	CLMP	LIPG	OTOG	ABI3	CLMP
GAA	LOC110388525	BRPF3	NACC2	HCN3	PKIB	LOC110387542	LOC110389413	PTPRJ	GNGT2	LOC110387542
SGSH	FMNL1	TBC1D22B	C5	FDPS	MCM9	USP2	CZH18orf32	TNNT3	IGF2BP1	USP2
SLC26A11	MAP3K14	PIM1	LHX6	RUSC1	CEP85L	MFRP	DYM	MOB2	HOXB9	MFRP
RNF213	MYO1D	CACNA1S	MRRF	ASH1L	PLN	C1QTNF5	SMAD7	MUC2	HOXB6	C1QTNF5
ENDOV	FZD2	KIF21B	PTGS1	DAP3	SLC35F1	RNF26	CTIF	TSPAN4	HOXB4	RNF26
NPTX1	GPATCH8	GPR37L1	DENND1A	LOC110387903	MARCKS	KMT2A	ZBTB7C	CPT1A	HOXB3	KMT2A
CHMP6	LOC110388391	ARL8A	LHX2	MCL1	SLC16A10	LOC110387620	SMAD2	LOC110401228	SKAP1	LOC110387620
BAIAP2	LOC110388634	PTPN7	NEK6	ECM1	NR2E1	LOC110387619	ST8SIA5	LOC110401656	NFE2L1	LOC110387619
AATK	FAM171A2	LOC110388209	PSMB7	CIART	SCML4	CADM1	LOXHD1	LOC110401661	SP6	CADM1
LOC110407367	GRN	LGR6	ADGRD2	CA14	PREP	SIK3	RNF165	LOC110401660	OSBPL7	SIK3
CEP131	TMEM98	ZC3H11A	NR5A1	CADM3	LIN28B	SMG5	CZH18orf25	LOC110401256	TBX21	SMG5
TEPSIN	PLEKHM1	NELFE	NR6A1	ACKR1	GRIK2	CCT3	HAUS1	LOC110401663	TBKBP1	CCT3
NDUFAF8	LOC110388437	SKIV2L	OLFML2A	LOC110387835	POU3F2	LOC110388029	ATP5A1	LOC110401658	MRPL45	LOC110388029
SLC38A10	RDM1	KDM5B	RPL35	IGSF9	LOC110396388	LOC110387816	PSTPIP2	P2RX3	GPR179	LOC110387816
BAHCC1	LOC110388393	IPO9	SCAI	CFAP45	RNGTT	NAXE	EPG5	SSRP1	SOCS7	NAXE
ACTG1	CD79B	LZTR1	MAPKAP1	MPZ	AKIRIN2	GPATCH4	SIGLEC15	CD44	ARHGAP23	GPATCH4
TSPAN10	SCN4A	RNPEP	PBX3	TOMM40L	SYNCRIP	LAMTOR2	LOC110389671	C6H11orf74	SRCIN1	LAMTOR2
PDE6G	LOC110388438	LOC110388181	GARNL3	USP21	ME1	RAB25	LOC110389673	AMBRA1	EPOP	RAB25
OXLD1	LOC110388592	IGFN1	LOC110407491	B4GALT3	HMGN3	LOC110387897	SYT4	CHRM4	MLLT6	LOC110387897
CCDC137	PRR29	TMEM183A	LOC110407307	LOC110387837	LMBRD1	LOC110388003	RIT2	DLL4	PCGF2	LOC110388003
GPRC5C	LOC110388506	CEPT1	PIRT	ADAMTS4	ADGRB3	LOC110387997	PIK3C3	LOC110401676	LOC110388698	LOC110387997
GPR142	FTSJ3	DRAM2	RNF222	NDUFS2	LOC110396792	LOC110388023	CELF4	CAPN3	CACNB1	LOC110388023
BTBD17	PSMC5	LRIF1	NDEL1	LOC110387844	LOC110396791	VANGL2	KIAA1328	ZNF106	FBXL20	VANGL2
KIF19	SMARCD2	LOC110388166	MYH10	LOC110387850	PHF3	LOC110387977	TPGS2	DPF3	CDK12	LOC110387977
DNAI2	LOC110388460	LMOD1	LOC110407476	SEMA6C	KHDRBS2	LOC110387967	LOC110389312	MAP3K9	NEUROD2	LOC110387967
TTYH2	CRHR1	SHISA4	LOC110407479	LYSMD1	MLIP	KIRREL	LOC110390217	CCDC177	PNMT	KIRREL
RPL38	LOC110388716	C25H1orf106	HS3ST3A1	LOC110387893	LOC110395443	LOC110387928	LOC110390062	SPRED1	PGAP3	LOC110387928
SDK2	RPRML	TMEM167B	TNRC6C	LOC110387895	CSMD1	LOC110387825	NOL6	MEIS2	ERBB2	LOC110387825
CDC42EP4	ITGB3	C25H1orf194	LOC110407127	CELF3	FAM110C	ARHGEF11	UBE2R2	DPH6	THRA	ARHGEF11
LOC110407320	LOC110388546	KIAA1324	SEC14L1	LOC110387806	ID2	PEAR1	UBAP2	PRKD1	NR1D1	PEAR1
C17H17orf80	LOC110388395	SARS	MGAT5B	ZC3H11A	HPCAL1	ISG20L2	LOC110389496	AKAP6	MSL1	ISG20L2
FAM104A	METTL2A	CELSR2	MFSD11	NELFE	LOC110397144	MEF2D	DCAF12	NPAS3	CASC3	MEF2D
COG1	TLK2	LOC110388254	SRSF2	SKIV2L	SMC6	NPR1	UBAP1	TMED10	RAPGEFL1	NPR1
SLC39A11	MRC2	PSRC1	METTL23	KDM5B	LOC110397018	LOC110387828	KIF24	FOS	WIPF2	LOC110387828
SSTR2	TANC2	PPIL1	JMJD6	IGFN1	PUM2	JTB	NUDT2	JDP2	CDC6	JTB
AXIN2	LOC110388632	CPNE5	MXRA7	TMEM183A	GPN1	AQP10	LOC110389294	ADCK1	LOC110388413	AQP10
CACNA1G	ACE	SORT1	ST6GALNAC1	PPFIA4	ZNF512	ATP8B2	LOC110389682	KCNK13	RARA	ATP8B2
SPATA20	KCNH6	PSMA5	ST6GALNAC2	LMOD1	DNAJC5G	CLK2	LOC110389291	BCL11B	GJD3	CLK2
EPN3	DCAF7	SYPL2	CYGB	SHISA4	TRIM54	HCN3	CZH9orf24	LOC110401985	LOC110388704	HCN3
MYCBPAP	MAP3K3	ATXN7L2	RHBDF2	C25H1orf106	KHK	LOC110387903	FAM219A	SIX1	LOC110388416	LOC110387903
RSAD1	LIMD2	AMIGO1	AANAT	TMEM167B	LOC110396408	KIAA0907	DNAI1	KTN1	HAP1	KIAA0907
ACSF2	RNF113A	GNAI3	UBE2O	KIAA1324	AGBL5	EFCAB12	ENHO	SAMD4A	P3H4	EFCAB12
CHAD	STRADA	GNAT2	SPHK1	SARS	LOC110396892	MCL1	RPP25L	MDGA2	FKBP10	MCL1
LRRC59	CCDC47	AMPD2	PRPSAP1	CELSR2	MAPRE3	ECM1	DCTN3	PYGL	TTC25	ECM1
EME1	DDX42	CSF1	QRICH2	LOC110388254	DPYSL5	CADM3	ARID3C	BMP4	CNP	CADM3
MRPL27	LOC110388477	STRIP1	UBALD2	PSRC1	DNMT3A	IGSF9	SIGMAR1	LOC110401683	TBXA2R	IGSF9
XYLT2	MYL4	SLC6A17	RNF157	CPNE5	GAREM2	CFAP45	GALT	VAV3	NFIC	CFAP45
LOC110407508	CDC27	KCNC4	FOXJ1	SORT1	LOC110395845	SDHC	CNTFR	KCNT2	UNC13A	SDHC
LOC110407509	KANSL1	RBM15	EXOC7	SYPL2	LOC110395846	MPZ	IL11RA	LOC110402650	LOC110388948	MPZ
RAB37	MAPT	SLC16A4	GALR2	ATXN7L2	SOX7	NR1I3	LOC110390318	LOC110402544	LOC110388843	NR1I3
SLC9A3R1	SLC25A39	LAMTOR5	SRP68	AMIGO1	GATA4	USP21	LOC110390233	LOC110402699	LOC110388842	USP21
NAT9	RUNDC3A	CDKN1A	EVPL	GNAT2	PKHD1	B4GALT3	LOC110390358	PRG4	LOC110388970	B4GALT3
TMEM104	SLC4A1	RAB44	CDK3	AMPD2	TFAP2B	LOC110387837	PHF24	LOC110402643	MPND	LOC110387837
GRIN2C	LSM12	C25H6orf89	TEN1	CSF1	ANKRD66	ADAMTS4	DNAJB5	LOC110402644	STAP2	ADAMTS4
FDXR	TMEM101	PI16	ACOX1	STRIP1	ACTN4	NDUFS2	VCP	ZZZ3	SHD	NDUFS2
FADS6	LOC110388620	MTCH1	FBF1	SLC6A17	LRFN1	LOC110387844	FANCG	ST6GALNAC3	PIAS4	LOC110387844
OTOP2	LOC110388398	SNRPE	MRPL38	CDKN1A	SAMD4B	LOC110387850	PIGO	C7H1orf228	EEF2	LOC110387850
USH1G	SGCA	SOX13	TRIM65	KLHDC8A	ACVR1B	ARNT	STOML2	ZSWIM5	NMRK2	ARNT
OTOP3	PPP1R9B	GOLT1A	TRIM47	ELK4	LOC110389211	SETDB1	FAM214B	FOXD2	ZNF414	SETDB1
CASKIN2	PDK2	KLHDC8A	WBP2	PM20D1	LOC110389131	MINDY1	UNC13B	LOC110402371	ADAMTS10	MINDY1
LOC110407825	LOC110388623	ELK4	UNC13D	PLXNA2	LOC110389191	LOC110387893	LOC110389888	DMRTB1	MOB3A	LOC110387893
LOC110407829	LOC110388403	PM20D1	UNK	MAGI3	LOC110389133	LOC110387895	RUSC2	LOC110402810	MKNK2	LOC110387895
BAZ1B	DLX3	PLXNA2	LOC110407196	HMGA1	LOC110389185	LOC110387806	LOC110389940	LOC110402814	BTBD2	LOC110387806
FZD9	KAT7	SPDEF	LOC110407194	GRM4	KMT2D	ZC3H11A	HINT2	LOC110402282	CSNK1G2	ZC3H11A
FKBP6	FAM117A	LOC110388335	GALK1	LOC110388366	DHH	NELFE	SPAG8	RABGGTB	SCAMP4	NELFE
TRIM50	SLC35B1	HMGA1	ITGB4	LOC110388341	LOC110389136	SKIV2L	NPR2	MSH4	LOC110388987	SKIV2L
NSUN5	SPOP	GRM4	FASN	EFTUD2	LOC110389205	KDM5B	MSMP	LOC110403127	LOC110388983	KDM5B
POM121	NXPH3	FOXP4	NOTUM	CCDC103	LOC110389220	LOC110388181	RGP1	DKC1	ONECUT3	LOC110388181
HIP1	NGFR	MDFI	PCYT2	PLCD3	LOC110389246	LOC110388360	GBA2	GDPD2	TCF3	LOC110388360
LOC110407818	LOC110388420	MED20	NPB	ACBD4	DGKA	NAV1	LOC110390065	ARHGEF6	MBD3	NAV1
LOC110407817	MPP3	BYSL	ANAPC11	HEXIM1	PMEL	SYT2	LOC110389945	LOC110403157	LOC110388896	SYT2
LOC110407809	C26H17orf105	LOC110388366	ALYREF	CDK5R1	CDK2	CSRP1	CREB3	LOC110403156	SEMA6B	CSRP1
LOC110407821	LOC110388421	FMOD	ARHGDIA	PSMD11	RAB5B	PHLDA3	TLN1	LOC110403447	PLPPR3	PHLDA3
LOC110407778	DUSP3	PRELP	P4HB	FZD2	SUOX	TNNI1	TPM2	GRIA3	CFD	TNNI1
LOC110407753	SOST	OPTC	PPP1R27	LOC110388391	IKZF4	IGFN1	LOC110390006	SOWAHD	ARHGAP45	IGFN1
LOC110407961	MEOX1	LOC110388176	MCRIP1	LOC110388634	RPS26	TMEM183A	CA9	HMGB3	POLR2E	TMEM183A
EPX	ETV4	LOC110388340	GCGR	GRN	LOC110389227	LMOD1	LOC110389691	MAMLD1	GPX4	LMOD1
TSPOAP1	DHX8	DBF4B	SLC25A10	KANSL1	ERBB3	C25H1orf106	ARHGEF39	NEO1	CBARP	C25H1orf106
SUPT4H1	PHB	ADAM11	MRPL12	RUNDC3A	ANKRD52	TMEM167B	MRPL17	LOXL1	MIDN	TMEM167B
RNF43	ZNF652	EFTUD2	HGS	SLC4A1	COQ10A	C25H1orf194	CCBE1	LOC110403743	LOC110389081	C25H1orf194
HSF5	PHOSPHO1	CCDC103	ARL16	G6PC3	PAN2	SARS	PMAIP1	CCDC33	GAMT	SARS
MTMR4	IGF2BP1	PLCD3	LOC110407496	LSM12	IL23A	CELSR2	PDZD2	STRA6	DAZAP1	CELSR2
LOC110407545	GIP	ACBD4	TMC6	PPY	STAT2	LOC110388254	GOLPH3	LOC110403910	APC2	LOC110388254
CARD16	SNF8	HEXIM1	TK1	LOC110388620	APOF	CPNE5	MTMR12	FAM189A1	ADAMTSL5	CPNE5
ABHD11	UBE2Z	CDK5R1	AFMID	LOC110388398	LOC110389144	SORT1	ZFR	THSD4	SLC39A3	SORT1
CLDN3	ATP5G1	PSMD11	LOC110407437	SGCA	LOC110389255	SYPL2	SUB1	MAPK6	GNG7	SYPL2
LOC110407784	CALCOCO2	FZD2	SOCS3	PPP1R9B	EIF4B	ATXN7L2	NPR3	CEP152	GADD45B	ATXN7L2
LOC110407871	HOXB9	LOC110388391	PGS1	PDK2	KRT18	AMIGO1	TARS	NTRK3	LOC110388741	AMIGO1
METTL27	HOXB8	LOC110388634	DNAH17	LOC110388623	LOC110389147	GNAI3	ADAMTS12	NR2F2	MAP1S	GNAI3
ELN	HOXB7	FAM171A2	CYTH1	LOC110388403	GALNT6	GNAT2	RXFP3	MEF2A	FCHO1	GNAT2
LIMK1	HOXB6	GRN	USP36	LOC110388421	BIN2	AMPD2	SLC45A2	CTDSPL2	B3GNT3	AMPD2
LOC110407590	HOXB4	LOC110388465	TIMP2	DUSP3	SMAGP	STRIP1	AMACR	TCF4	JAK3	STRIP1
CCDC183	HOXB3	PLEKHM1	CANT1	SOST	DAZAP2	SLC6A17	C1QTNF3	LOC110390385	CCDC124	SLC6A17
SPNS2	HOXB2	LOC110388437	C1QTNF1	IGF2BP1	POU6F1	KCTD20	RAI14	ATP8B1	KCNN1	KCTD20
LOC110407779	SKAP1	TLK2	ENGASE	HOXB9	TFCP2	CDKN1A	RAD1	NARS	OCLN	CDKN1A
LOC110407789	NFE2L1	KANSL1	RBFOX3	HOXB6	LETMD1	KLHDC8A	BRIX1	FECH	NR2F6	KLHDC8A
UPK3B	CDK5RAP3	MAPT	ENPP7	HOXB4	SLC11A2	ELK4	DNAJC21	ONECUT2	USHBP1	ELK4
DTX2	PRR15L	SLC25A39	CBX2	HOXB3	EEF1AKMT3	PM20D1	AGXT2	ST8SIA3	ANO8	PM20D1
SSC4D	PNPO	RUNDC3A	CBX8	SKAP1	NAB2	PLXNA2	PRLR	WDR7	GTPBP3	PLXNA2
YWHAG	SP2	SLC4A1	LOC110407504	NFE2L1	NEMP1	LOC110388335	SPEF2	TXNL1	NDUFA13	LOC110388335
HSPB1	SP6	G6PC3	CBX4	SP6	MYO1A	HMGA1	IL7R	NEDD4L	GATAD2A	HMGA1
SRRM3	SCRN2	LSM12	TBC1D16	SCRN2	ZBTB39	GRM4	CAPSL	ALPK2	TM6SF2	GRM4
MDH2	LRRC46	TMEM101	LOC110407505	OSBPL7	NACA	PRICKLE4	LMBRD2	MALT1	HAPLN4	PRICKLE4
STYXL1	MRPL10	PPY	CCDC40	TBX21	PTGES3	LOC110388220	SKP2	ZNF532	TMEM59L	LOC110388220
TMEM120A	OSBPL7	LOC110388620	GAA	TBKBP1	ATP5B	LOC110388366	NADK2	SEC11C	ISYNA1	LOC110388366
LOC110407563	TBX21	LOC110388398	SGSH	MRPL45	LOC110389216	LOC110388339	RANBP3L	GRP	LRRC25	LOC110388339
RHBDD2	TBKBP1	SGCA	SLC26A11	GPR179	P2RY1	LOC110388340	SLC1A3	RAX	GDF15	LOC110388340
TAF15	KPNB1	PPP1R9B	NPTX1	SOCS7	LOC110397382	EFTUD2	NIPBL	CPLX4	JUND	EFTUD2
MMP28	NPEPPS	PDK2	RPTOR	ARHGAP23	MME	CCDC103	CZH5orf42	LMAN1	RAB3A	CCDC103
GAS2L2	MRPL45	LOC110388623	CHMP6	SRCIN1	LEKR1	LOC110388573	NUP155	ACAA2	MPV17L2	LOC110388573
RASL10B	GPR179	LOC110388403	BAIAP2	MLLT6	LOC110397412	GFAP	WDR70	LIPG	IFI30	GFAP
LOC110407571	SOCS7	DLX3	AATK	PCGF2	LOC110397410	KIF18B	GDNF	LOC110389413	ARRDC2	KIF18B
AP2B1	ARHGAP23	DLX4	LOC110407367	CWC25	B3GALNT1	C1QL1	EGFLAM	CZH18orf32	CCDC85A	C1QL1
PEX12	SRCIN1	NGFR	CEP131	CACNB1	SLITRK3	DCAKD	LOC110389904	DYM	BCL11A	DCAKD
LOC110407559	EPOP	LOC110388421	TEPSIN	RPL19	MECOM	NMT1	LOC110389905	SMAD7	PAPOLG	NMT1
UNC45B	MLLT6	DUSP3	NDUFAF8	FBXL20	LOC110397885	PLCD3	RICTOR	CTIF	NKX2-2	PLCD3
RAD51D	PCGF2	SOST	SLC38A10	CDK12	CHRD	FZD2	FYB1	ZBTB7C	NKX2-4	FZD2
RFFL	PIP4K2B	ABI3	BAHCC1	NEUROD2	CAMK2N2	GPATCH8	DAB2	SMAD2	CFAP61	GPATCH8
LIG3	CWC25	GNGT2	ACTG1	TCAP	LOC110398658	LOC110388391	PTGER4	ST8SIA5	INSM1	LOC110388391
LOC110407698	LASP1	IGF2BP1	FSCN2	PNMT	PTMA	LOC110388634	TTC33	LOXHD1	SLC24A3	LOC110388634
TMEM132E	FBXO47	HOXB9	FAAP100	PGAP3	BCL6	GRN	PRKAA1	RNF165	CUL7	GRN
LOC110407867	PLXDC1	HOXB8	NPLOC4	THRA	CCDC50	TMEM98	RPL37	CZH18orf25	PLEK	TMEM98
CCL1	LOC110388698	HOXB7	TSPAN10	NR1D1	LOC110397406	LOC110388592	C7	HAUS1	MEIS1	LOC110388592
LOC110407869	CACNB1	HOXB6	PDE6G	CASC3	LOC110397420	TLK2	C6	ATP5A1	OTX1	TLK2
LOC110407866	FBXL20	HOXB5	OXLD1	RAPGEFL1	COL4A3	KANSL1	PLCXD3	PSTPIP2	EHBP1	KANSL1
LOC110407897	MED1	HOXB4	CCDC137	WIPF2	PAQR9	RUNDC3A	OXCT1	EPG5	LCLAT1	RUNDC3A
LOC110407899	CDK12	HOXB3	GPRC5C	CDC6	CHST2	SLC4A1	GHR	SIGLEC15	SLX4IP	SLC4A1
LOC110407898	NEUROD2	HOXB2	GPR142	LOC110388413	DLG1	G6PC3	CCDC152	LOC110389671	LAMP5	G6PC3
LOC110407836	PPP1R1B	SKAP1	BTBD17	RARA	NYAP2	LSM12	SELENOP	LOC110389673	PLCB1	LSM12
MRPS17	STARD3	CBX1	KIF19	GJD3	EPHA4	LOC110388620	ZNF131	SYT4	LOC110396752	LOC110388620
NIPSNAP2	TCAP	SP6	DNAI2	LOC110388704	PAX3	LOC110388398	NIM1K	RIT2	SDE2	LOC110388398
PSPH	PNMT	SCRN2	TTYH2	HAP1	CLSTN2	SGCA	HMGCS1	CELF4	ENAH	SGCA
CCT6A	PGAP3	OSBPL7	RPL38	P3H4	PFKL	PPP1R9B	TMEM267	KIAA1328	HHIPL2	PPP1R9B
SUMF2	ERBB2	TBX21	SDK2	NFIC	ARHGEF4	PDK2	CZH5orf34	TPGS2	HLX	PDK2
PHKG1	MIEN1	TBKBP1	CDC42EP4	UNC13A	MAP6D1	LOC110388623	PAIP1	LOC110389312	SPATA17	LOC110388623
CHCHD2	GRB7	LOC110388594	LOC110407320	LOC110388843	GPC1	LOC110388403	NNT	LOC110390217	ESRRG	LOC110388403
VKORC1L1	RDH8	KPNB1	C17H17orf80	LOC110388842	LOC110397772	DLX3	LOC110390143	LOC110390062	KCTD3	DLX3
GUSB	IKZF3	NPEPPS	FAM104A	MPND	STAG1	LOC110388421	MRPS30	NOL6	RCOR3	LOC110388421
ASL	ZPBP2	MRPL45	SOX9	STAP2	SCLY	DUSP3	HCN1	UBE2R2	TRERF1	DUSP3
CRCP	LRRC3C	GPR179	WIPI1	ZBTB7A	TLR2	IGF2BP1	EMB	UBAP2	PKDCC	IGF2BP1
SLC43A2	ORMDL3	SOCS7	ARSG	EEF2	PDGFC	HOXB9	LOC110389706	LOC110389496	MTA3	HOXB9
SCARF1	GSDMA	ARHGAP23	SLC16A6	NMRK2	LOC110397512	HOXB7	PARP8	DCAF12	ZFP36L2	HOXB7
RILP	PSMD3	SRCIN1	AXIN2	ZNF414	FSTL5	HOXB6	ISL1	UBAP1	DAAM2	HOXB6
PRPF8	CSF3	MLLT6	SPAG9	ADAMTS10	NPY5R	HOXB5	ITGA1	KIF24	KIF6	HOXB5
TLCD2	MED24	PCGF2	TOB1	MOB3A	2001-03-01	HOXB4	PELO	NUDT2	VEGFA	HOXB4
LOC110407772	THRA	PIP4K2B	ANKRD40	MKNK2	CPE	HOXB3	ITGA2	LOC110389294	KIF26B	HOXB3
WDR81	NR1D1	CWC25	CACNA1G	BTBD2	TLL1	SKAP1	LOC110389639	LOC110389682	ZBTB18	SKAP1
SERPINF2	CASC3	PLXDC1	SPATA20	CSNK1G2	SPOCK3	NFE2L1	MOCS2	LOC110389291	LOC110396100	NFE2L1
SERPINF1	RAPGEFL1	LOC110388698	EPN3	SCAMP4	GAB1	SP6	FST	CZH9orf24	CHRM3	SP6
SMYD4	WIPF2	CACNB1	MYCBPAP	LOC110388987	PALLD	OSBPL7	NDUFS4	FAM219A	LYST	OSBPL7
RPA1	CDC6	FBXL20	RSAD1	ABHD17A	LOC110397738	TBX21	ARL15	DNAI1	ARID4B	TBX21
RTN4RL1	LOC110388413	CDK12	ACSF2	ONECUT3	ELF2	TBKBP1	HSPB3	ENHO	IRF2BP2	TBKBP1
DPH1	RARA	PPP1R1B	CHAD	TCF3	RAB33B	GPR179	SNX18	RPP25L	SLC35F3	GPR179
OVCA2	TOP2A	STARD3	LRRC59	LOC110388896	INPP4B	SOCS7	LOC110389709	DCTN3	EGLN1	SOCS7
LOC110407892	LOC110388653	TCAP	EME1	SEMA6B	ANAPC10	ARHGAP23	ESM1	ARID3C	PHF10	ARHGAP23
ALDOC	IGFBP4	PNMT	MRPL27	PLPPR3	HHIP	SRCIN1	LOC110390207	SIGMAR1	LOC110396828	SRCIN1
SPAG5	TNS4	PGAP3	XYLT2	ARHGAP45	NR3C2	EPOP	LOC110390250	GALT	AFDN	EPOP
LOC110407690	CCR7	ERBB2	LOC110407508	CBARP	IQCM	MLLT6	CDC20B	CNTFR	LOC110396338	MLLT6
KIAA0100	SMARCE1	GRB7	LOC110407509	ATP5D	FBXW7	PCGF2	GPX8	IL11RA	QKI	PCGF2
SDF2	KRT222	RDH8	RAB37	MIDN	FHDC1	CWC25	MCIDAS	LOC110390318	PRKN	CWC25
SUPT6H	LOC110388661	IKZF3	SLC9A3R1	LOC110389081	JADE1	CACNB1	CCNO	LOC110390233	WTAP	CACNB1
PROCA1	LOC110388673	THRA	TMEM104	EFNA2	LOC110397685	FBXL20	DHX29	LOC110390358	LOC110395737	FBXL20
LOC110407833	KRT23	NR1D1	GRIN2C	NDUFS7	CCSER1	CDK12	SKIV2L2	PHF24	EPM2A	CDK12
RAB34	LOC110388666	CASC3	FDXR	GAMT	GRID2	MED24	PLPP1	DNAJB5	LOC110395631	MED24
RPL23A	LOC110388672	RAPGEFL1	FADS6	DAZAP1	COL25A1	THRA	SLC38A9	VCP	SASH1	THRA
TLCD1	LOC110388704	CDC6	OTOP2	APC2	LEF1	NR1D1	DDX4	FANCG	UST	NR1D1
NEK8	LOC110388416	LOC110388413	USH1G	ADAMTSL5	TET2	CASC3	IL31RA	PIGO	LRP11	CASC3
TRAF4	LOC110388706	RARA	OTOP3	GNG7	CXXC4	RAPGEFL1	IL6ST	STOML2	PLEKHG1	RAPGEFL1
FAM222B	LOC110388707	GJD3	LOC110407741	GADD45B	HELT	WIPF2	ANKRD55	FAM214B	AKAP12	WIPF2
ERAL1	LOC110388417	LOC110388706	NAA38	MAP1S	GPM6A	LOC110388413	MAP3K1	UNC13B	ARID1B	LOC110388413
FLOT2	LOC110388708	LOC110388417	LOC110407856	B3GNT3	PRDM8	RARA	SETD9	LOC110389888	SNX9	RARA
DHRS13	LOC110388709	HAP1	LOC110407876	JAK3	RASGEF1B	GJD3	MIER3	RUSC2	SYNJ2	GJD3
PHF12	LOC110388662	JUP	LOC110407877	CCDC124	REST	SMARCE1	LOC110389670	LOC110389940	HIVEP2	SMARCE1
SEZ6	HAP1	P3H4	MLXIPL	KCNN1	ARL9	KRT222	GPBP1	LOC110390235	ADGRG6	KRT222
PIPOX	JUP	FKBP10	TBL2	OCLN	LOC110397991	LOC110388661	PLK2	TESK1	TXLNB	LOC110388661
MYO18A	P3H4	DNAJC7	BCL7B	NR2F6	LOC110398611	LOC110388673	RAB3C	LOC110389818	PDE7B	LOC110388673
LOC110407677	FKBP10	NKIRAS2	MKS1	GTPBP3	LOC110398677	KRT23	PDE4D	LOC110389821	MYB	KRT23
CRYBA1	NT5C3B	LOC110388535	STX1A	NDUFA13	CAMK2D	LOC110388666	DEPDC1B	LOC110389819	HBS1L	LOC110388666
NUFIP2	KLHL10	DHX58	BUD23	TM6SF2	ANK2	LOC110388672	ELOVL7	LOC110389820	SGK1	LOC110388672
LOC110407908	KLHL11	KAT2A	DNAJC30	HAPLN4	NEUROG2	LOC110388416	ERCC8	LOC110389817	SLC2A12	LOC110388416
TAOK1	ACLY	LOC110388622	VPS37D	UPF1	RAP1GDS1	HAP1	NDUFAF2	TMEM8B	MOXD1	HAP1
GIT1	TTC25	HSPB9	LOC110407828	COMP	LOC110397267	JUP	SMIM15	TAF1C	EPB41L2	JUP
ANKRD13B	CNP	RAB5C	LOC110407827	ELL	LOC110398116	KAT2A	ZSWIM6	HINT2	L3MBTL3	KAT2A
CORO6	DNAJC7	LOC110388418	LOC110407825	ISYNA1	PPP3CA	LOC110388622	KIF2A	SPAG8	LOC110396373	LOC110388622
SSH2	NKIRAS2	LOC110388540	LOC110407829	JUND	SORBS2	HSPB9	DIMT1	NPR2	LAMA2	HSPB9
BHLHA9	LOC110388535	HCRT	BAZ1B	RAB3A	FAT1	RAB5C	IPO11	MSMP	LOC110396374	RAB5C
ABR	LOC110388534	GHDC	FZD9	MED26	SGCZ	LOC110388418	LRRC70	RGP1	TPD52L1	LOC110388418
ALDH3A2	DHX58	STAT5B	TRIM50	PTPRS	LOC110398932	LOC110388540	HTR1A	GBA2	NKAIN2	LOC110388540
LOC110407605	KAT2A	STAT3	NSUN5	CCDC85A	CORIN	HCRT	RNF180	LOC110390065	PKIB	HCRT
SLC47A1	LOC110388622	CAVIN1	POM121	BCL11A	KCTD8	GHDC	RGS7BP	LOC110389945	MCM9	GHDC
NXN	HSPB9	ATP6V0A1	HIP1	PAPOLG	ATP8A1	STAT5B	SREK1IP1	CREB3	CEP85L	STAT5B
MRM3	RAB5C	NAGLU	LOC110407818	EML6	PHOX2B	ATP6V0A1	CWC27	TLN1	PLN	ATP6V0A1
GLOD4	LOC110388418	HSD17B1	LOC110407817	THBD	PDS5A	NAGLU	ADAMTS6	TPM2	SLC35F1	NAGLU
GEMIN4	LOC110388540	COASY	LOC110407809	NKX2-2	LOC110398634	HSD17B1	LOC110389813	LOC110390006	MARCKS	HSD17B1
FAM57A	HCRT	MLX	LOC110407821	NKX2-4	C4H4orf19	COASY	CENPK	CA9	SLC16A10	COASY
VPS53	GHDC	PSMC3IP	LOC110407778	CFAP61	ARAP2	MLX	PPWD1	LOC110389691	NR2E1	MLX
RFLNB	STAT5B	RETREG3	MTMR4	INSM1	KCNIP4	PSMC3IP	TRIM23	ARHGEF39	PREP	PSMC3IP
C18H17orf97	STAT3	TUBG1	LOC110407545	SLC24A3	LCORL	RETREG3	TRAPPC13	MRPL17	LIN28B	RETREG3
RPH3AL	CAVIN1	PLEKHH3	CARD16	LOC110396336	LDB2	TUBG1	SGTB	CCBE1	GRIK2	TUBG1
DOC2B	ATP6V0A1	CCR10	ABHD11	CUL7	TAPT1	PLEKHH3	NLN	PMAIP1	POU3F2	PLEKHH3
TEX14	NAGLU	CNTNAP1	CLDN3	CUL9	CPEB2	CCR10	ERBIN	ZFR	LOC110396388	CCR10
LOC110407606	HSD17B1	EZH1	LOC110407784	MEIS1	NKX3-2	CNTNAP1	SREK1	SUB1	GABRR2	CNTNAP1
DLGAP4	COASY	RAMP2	LOC110407871	OTX1	RAB28	EZH1	LOC110389720	NPR3	RNGTT	EZH1
LOC110408448	MLX	VPS25	METTL27	EHBP1	STK32B	RAMP2	MAST4	TARS	CNR1	RAMP2
LOC110408231	PSMC3IP	WNK4	LIMK1	LCLAT1	CRMP1	VPS25	CD180	ADAMTS12	SYNCRIP	VPS25
CHMP4B	RETREG3	LOC110388568	LOC110407590	NRXN1	KIAA0232	WNK4	PIK3R1	RXFP3	ME1	WNK4
ZNF341	TUBG1	CNTD1	CCDC183	SNAP25	SORCS2	MPP2	SLC30A5	SLC45A2	MEI4	MPP2
PXMP4	PLEKHH3	BECN1	CALN1	PAK5	FAM193A	TMPRSS9	CCNB1	AMACR	ADGRB3	TMPRSS9
E2F1	CCR10	PSME3	AUTS2	PLCB4	LOC110397601	TIMM13	CENPH	C1QTNF3	LOC110396791	TIMM13
NECAB3	CNTNAP1	LOC110388556	GTF2I	PLCB1	LOC110397602	LMNB2	MRPS36	RAI14	PHF3	LMNB2
CBFA2T2	EZH1	G6PC	GTF2IRD1	DZANK1	CTNNA2	PRAM1	CDK7	RAD1	KHDRBS2	PRAM1
MYH7B	RAMP2	LOC110388557	SH2B2	LOC110396752	RNF24	LOC110388745	SERINC5	BRIX1	LOC110395443	LOC110388745
GSS	VPS25	PTGES3L	PRKRIP1	SDE2	MRPS26	ELAVL1	THBS4	DNAJC21	CSMD1	ELAVL1
ACSS2	WNK4	RUNDC1	ORAI2	HHIPL2	ATRN	LOC110388875	MTX3	AGXT2	FBXO25	LOC110388875
SOGA1	LOC110388568	RPL27	ALKBH4	SPATA17	LOC110397996	MRPL54	CMYA5	PRLR	FAM110C	MRPL54
PLCG1	CNTD1	IFI35	LRWD1	GPATCH2	EXOC6B	APBA3	PAPD4	SPEF2	ID2	APBA3
ZHX3	BECN1	LOC110388555	POLR2J	ESRRG	LOC110398722	TJP3	LOC110390288	IL7R	ASAP2	TJP3
EMILIN3	PSME3	VAT1	LOC110407779	USH2A	DYSF	PIP5K1C	HOMER1	CAPSL	KLF11	PIP5K1C
RPN2	LOC110388556	RND2	LOC110407789	KCTD3	LOC110398141	TBXA2R	JMY	LMBRD2	HPCAL1	TBXA2R
GHRH	G6PC	BRCA1	UPK3B	RCOR3	ZNF638	MFSD12	LOC110389382	SKP2	LOC110397144	MFSD12
SRC	LOC110388557	NBR1	DTX2	SERTAD4	PAIP2B	NFIC	LOC110389737	NADK2	SMC6	NFIC
BLCAP	PTGES3L	MPP2	SSC4D	SYT14	NAGK	UNC13A	DMGDH	RANBP3L	LOC110397018	UNC13A
PIGT	RUNDC1	LOC110388953	YWHAG	TRERF1	TEX261	LOC110388948	ARSB	SLC1A3	PUM2	LOC110388948
DBNDD2	RPL27	LOC110388954	HSPB1	MTA3	ATP6V1B1	LOC110388843	LHFPL2	NIPBL	LOC110396405	LOC110388843
TP53TG5	IFI35	2002-03-01	SRRM3	ZFP36L2	HMX2	LOC110388842	SCAMP1	CZH5orf42	SLC30A3	LOC110388842
SYS1	LOC110388555	RAB11B	LOC110407899	CAMKMT	HMX3	LOC110388935	AP3B1	NUP155	LOC110396407	LOC110388935
SDC4	VAT1	ANGPTL4	ASL	SRBD1	DMBT1	LOC110388970	PDE8B	WDR70	DNAJC5G	LOC110388970
RBPJL	RND2	KANK3	CRCP	PRKCE	SORCS3	MPND	AGGF1	GDNF	TRIM54	MPND
MATN4	BRCA1	RPS28	LRRC75A	PIGF	INA	STAP2	CRHBP	EGFLAM	KHK	STAP2
LOC110408265	NBR1	NDUFA7	SCARF1	RHOQ	CNNM2	SHD	S100Z	LOC110389904	LOC110396408	SHD
KCNS1	MPP2	CD320	RILP	CALM2	TWNK	CCDC94	F2RL1	LOC110389905	OST4	CCDC94
RIMS4	PRAM1	LOC110388858	RTN4RL1	FOSL2	LZTS2	PIAS4	F2R	RICTOR	AGBL5	PIAS4
KCNK15	TBXA2R	LOC110389029	DPH1	LOC110396090	NKX2-3	ZNF414	LOC110389744	FYB1	LOC110396892	ZNF414
LOC110408299	NFIC	PRAM1	OVCA2	KIF6	LOC110400308	MOB3A	IQGAP2	DAB2	DNMT3A	MOB3A
WISP2	UNC13A	LOC110388745	LOC110407892	DNAH8	LOC110400114	MKNK2	F2RL2	PTGER4	KIF3C	MKNK2
ADA	LOC110388843	MATK	HIC1	BTBD9	EXOC6	BTBD2	SV2C	TTC33	GAREM2	BTBD2
PKIG	LOC110388842	TJP3	SMG6	ZFAND3	SLC16A12	CSNK1G2	POC5	PRKAA1	HADHB	CSNK1G2
SERINC3	MPND	PIP5K1C	KIF12	LOC110395330	LIPA	SCAMP4	ANKDD1B	RPL37	LOC110395845	SCAMP4
TTPAL	STAP2	CACTIN	VTN	CRIM1	FAS	LOC110388987	POLK	C7	LOC110395846	LOC110388987
HNF4A	FSD1	TBXA2R	SARM1	SPAST	LOC110399612	ONECUT3	COL4A3BP	C6	SELENOI	ONECUT3
R3HDML	TMIGD2	GIPC3	LOC110407690	KIF26B	SEC31B	TCF3	MED18	PLCXD3	EPHX2	TCF3
FITM2	SHD	LOC110388888	KIAA0100	HNRNPU	PAX2	LOC110388896	HMGCR	OXCT1	LOC110396328	LOC110388896
GDAP1L1	ZBTB7A	C27H19orf71	SDF2	ZBTB18	TLL2	SEMA6B	ANKRD31	GHR	LOC110396698	SEMA6B
LOC110408153	EEF2	FZR1	SUPT6H	LOC110396100	LOC110399446	LOC110388893	GCNT4	CCDC152	LOC110396269	LOC110388893
LOC110408154	NMRK2	LOC110388879	TLCD1	RGS7	ZNF503	MADCAM1	FAM169A	SELENOP	SCARA5	MADCAM1
JPH2	ZNF414	NFIC	NEK8	FMN2	LRMDA	TPGS1	NSA2	ZNF131	LOC110396570	TPGS1
LOC110408355	ADAMTS10	UNC13A	TRAF4	CHRM3	SH2D4B	CDC34	GFM2	NIM1K	CLU	CDC34
OCSTAMP	MOB3A	LOC110388948	FAM222B	RYR2	NRG3	BSG	HEXB	HMGCS1	LOC110396359	BSG
SLC13A3	MKNK2	PLPP2	ERAL1	LYST	PARG	RNF126	ENC1	TMEM267	LOC110396429	RNF126
TP53RK	BTBD2	LOC110388843	FLOT2	IRF2BP2	WAPL	PLPPR3	ARHGEF28	CZH5orf34	PKHD1	PLPPR3
SLC2A10	CSNK1G2	LOC110388842	DHRS13	SLC35F3	GRID1	ARHGAP45	TMEM174	PAIP1	TFAP2B	ARHGAP45
PHACTR3	SCAMP4	AES	PHF12	SIPA1L2	EGR2	CBARP	TMEM171	NNT	TFAP2D	CBARP
SYCP2	LOC110388987	LOC110388935	SEZ6	EGLN1	ADAMTS14	LOC110389081	FCHO2	HCN1	RCAN2	LOC110389081
LAMA5	ATP8B3	LOC110388970	PIPOX	PGBD5	PCNT	DAZAP1	TNPO1	EMB	ANKRD66	DAZAP1
RPS21	ONECUT3	LOC110388892	MYO18A	TTC13	DIP2A	RPS15	ZNF366	LOC110389706	PTCHD4	RPS15
CABLES2	TCF3	S1PR4	LOC110407677	PHF10	MCM3AP	APC2	LOC110390225	PARP8	ACTN4	APC2
RBBP8NL	MBD3	MPND	CRYBA1	WDR27	TWIST2	LOC110388976	PTCD2	ISL1	NFKBIB	LOC110388976
RGS19	LOC110388896	STAP2	NUFIP2	LOC110396828	LOC110399743	PLK5	MRPS27	ITGA1	LRFN1	PLK5
TCEA2	SEMA6B	FSD1	LOC110407908	AFDN	GBX2	THOP1	DMRT2	PELO	SAMD4B	THOP1
SOX18	RNF126	TMIGD2	TAOK1	PDE10A	SPAG16	SGTA	SMARCA2	ITGA2	ACVR1B	SGTA
PRPF6	MISP	SHD	GIT1	QKI	ERBB4	GNG7	VLDLR	LOC110389639	LOC110389211	GNG7
SAMD10	PLPPR3	CCDC94	SSH2	PACRG	CPS1	GADD45B	KCNV2	MOCS2	LOC110389131	GADD45B
ZNF512B	ARHGAP45	ZBTB7A	EFCAB5	PRKN	RPE	CCDC124	PUM3	HSPB3	SMARCD1	CCDC124
UCKL1	POLR2E	PIAS4	AKAP10	MAP3K4	UNC80	KCNN1	RFX3	SNX18	ENDOU	KCNN1
STMN3	GPX4	EEF2	NLE1	WTAP	ZNF804A	OCLN	GLIS3	LOC110389709	LOC110389192	OCLN
GMEB2	STK11	DAPK3	ULK2	UTRN	FAM171B	NR2F6	SLC1A1	ESM1	LOC110389191	NR2F6
HELZ2	CBARP	NMRK2	ALDH3A2	LOC110395737	COL5A2	GTPBP3	CDC37L1	LOC110390207	LOC110389133	GTPBP3
FNDC11	MIDN	ATCAY	LOC110407605	EPM2A	LOC110399676	PLVAP	AK3	LOC110390250	LOC110389185	PLVAP
STK35	C27H19orf24	ZNF414	SLC47A1	GRM1	SPATS2L	NCAN	RCL1	CDC20B	KMT2D	NCAN
PDYN	LOC110389081	ADAMTS10	NXN	ADGB	CCNYL1	NR2C2AP	JAK2	GPX8	DHH	NR2C2AP
LOC110408387	NDUFS7	LOC110389007	MRM3	UST	LOC110400102	RFXANK	LOC110390304	MCIDAS	LOC110389136	RFXANK
LOC110408396	DAZAP1	LINGO3	GLOD4	LRP11	HOXD9	BORCS8	LOC110389954	CCNO	LOC110389205	BORCS8
LOC110408392	APC2	C27H19orf35	GEMIN4	PLEKHG1	SP9	TMEM221	PDCD1LG2	DHX29	LOC110389220	TMEM221
NSFL1C	ADAMTSL5	OAZ1	FAM57A	AKAP12	SP3	MEF2B	RIC1	SKIV2L2	LOC110389246	MEF2B
LOC110408115	SLC39A3	LOC110388999	VPS53	SCAF8	DLX1	TMEM59L	ERMP1	PLPP1	DGKA	TMEM59L
FKBP1A	GNG7	AMH	RFLNB	ARID1B	METAP1D	ELL	LOC110389768	SLC38A9	PMEL	ELL
SDCBP2	GADD45B	SF3A2	C18H17orf97	SYNJ2	TLK1	ISYNA1	MLANA	DDX4	CDK2	ISYNA1
SNPH	LOC110388741	PLEKHJ1	RPH3AL	ADGRG6	MYO3B	JUND	KIAA2026	IL31RA	RAB5B	JUND
RAD21L1	MAP1S	DOT1L	DOC2B	TXLNB	KCNH7	RAB3A	KDM4C	IL6ST	SUOX	RAB3A
PSMF1	FCHO1	AP3D1	TEX14	MYB	DNAJB2	IFI30	LOC110390137	ANKRD55	IKZF4	IFI30
ANGPT4	B3GNT3	MOB3A	TUBD1	HBS1L	LOC110400232	PIK3R2	PTPRD	MAP3K1	RPS26	PIK3R2
FAM110A	JAK3	MKNK2	RPS6KB1	SGK1	CDK5R2	MAST3	LOC110389490	SETD9	LOC110389227	MAST3
SLC52A3	CCDC124	BTBD2	TBX2	L3MBTL3	WNT10A	BCL11A	LOC110390255	MIER3	ERBB3	BCL11A
SCRT2	KCNN1	CSNK1G2	BCAS3	LOC110396373	PNKD	PAPOLG	TYRP1	LOC110389670	ANKRD52	PAPOLG
SRXN1	OCLN	SCAMP4	PPM1D	LAMA2	TNS1	USP34	LURAP1L	GPBP1	COQ10A	USP34
TCF15	NR2F6	LOC110388987	MSI2	LOC110396374	INHBB	THBD	NFIB	PLK2	PAN2	THBD
CSNK2A1	USHBP1	LOC110388983	NLK	TPD52L1	DIRC2	NKX2-2	ZDHHC21	RAB3C	CNPY2	NKX2-2
TBC1D20	ANO8	ABHD17A	MNT	NKAIN2	C1QL2	NKX2-4	CER1	PDE4D	IL23A	NKX2-4
NRSN2	GTPBP3	REXO1	LOC110407788	PKIB	THSD7B	CFAP61	FREM1	DEPDC1B	STAT2	CFAP61
SOX12	NDUFA13	ATP8B3	RAP1GAP2	TBC1D32	ZEB2	INSM1	TTC39B	ELOVL7	APOF	INSM1
C19H20orf96	TM6SF2	ONECUT3	LOC110407969	FAM184A	ORC4	SLC24A3	CCDC171	ERCC8	LOC110389144	SLC24A3
REM1	NCAN	TCF3	DLGAP4	MCM9	MBD5	LOC110396336	BNC2	NDUFAF2	LOC110389255	LOC110396336
HM13	UPF1	LOC110388995	TGIF2	SLC35F1	EPC2	CUL7	CNTLN	SMIM15	LOC110389145	CUL7
ID1	TMEM59L	MBD3	NCOA6	RFX6	NEB	CUL9	SH3GL2	ZSWIM6	LOC110389231	CUL9
LOC110408462	ELL	MIER2	TLDC2	NT5DC1	RPRM	APLF	ADAMTSL1	KIF2A	EIF4B	APLF
BCL2L1	ISYNA1	SH3GL1	SAMHD1	SLC16A10	NR4A2	FBXO48	DENND4C	DIMT1	KRT18	FBXO48
TPX2	PDE4C	CHAF1A	RBL1	CDK19	ACVR1	MEIS1	RPS6	IPO11	LOC110389177	MEIS1
MYLK2	RAB3A	UBXN6	CHD6	NR2E1	UPP2	EHBP1	ACER2	LRRC70	LOC110389147	EHBP1
FOXS1	MED26	HDGFL2	RALGAPB	BEND3	TANC1	CLIP4	SLC24A2	ADAMTS6	GALNT6	CLIP4
TTLL9	PTPRS	LOC110388946	CPNE1	PREP	LOC110399654	LCLAT1	MLLT3	LOC110389813	BIN2	LCLAT1
DUSP15	CCDC85A	LOC110388896	ZNF341	LIN28B	ANO3	FSHR	FOCAD	CENPK	SMAGP	FSHR
PDRG1	BCL11A	SEMA6B	PXMP4	HACE1	CCDC34	SLX4IP	HACD4	PPWD1	DAZAP2	SLX4IP
XKR7	PAPOLG	C2CD4C	E2F1	GRIK2	BDNF	PLCB1	LOC110390131	TRIM23	POU6F1	PLCB1
CCM2L	USP34	SHC2	NECAB3	ASCC3	LOC110400847	GPCPD1	TJP2	TRAPPC13	TFCP2	GPCPD1
HCK	ZC3H6	POLRMT	CBFA2T2	POU3F2	GRK2	LOC110396752	FXN	SGTB	LETMD1	LOC110396752
TM9SF4	NKX2-2	FGF22	SNTA1	FUT9	ANKRD13D	SDE2	PIP5K1B	NLN	SLC11A2	SDE2
PLAGL2	CFAP61	RNF126	PTPRT	MANEA	LOC110401194	ENAH	LOC110390258	ERBIN	EEF1AKMT3	ENAH
POFUT1	INSM1	MISP	PLCG1	LOC110396388	POLD4	HHIPL2	LOC110389769	SREK1	NAB2	HHIPL2
KIF3B	SLC24A3	PTBP1	ZHX3	LOC110396389	RAD9A	SPATA17	FAM189A2	LOC110389720	NEMP1	SPATA17
ASXL1	CUL7	PLPPR3	EMILIN3	EPHA7	PPP1CA	ESRRG	APBA1	MAST4	MYO1A	ESRRG
NOL4L	SRF	GRIN3B	RPN2	RNGTT	CARNS1	KCTD3	PTAR1	CD180	ZBTB39	KCTD3
COMMD7	CUL9	TMEM259	PIGT	SYNCRIP	LOC110401200	KCNH1	MAMDC2	PIK3R1	NACA	KCNH1
DNMT3B	MACROD2	ABCA7	DBNDD2	LOC110395951	LOC110400863	HHAT	SMC5	SLC30A5	PTGES3	HHAT
MAPRE1	MEIS1	CNN2	TP53TG5	RIPPLY2	OSBP	SERTAD4	TRPM3	CCNB1	ATP5B	SERTAD4
LOC110408044	SPRED2	LOC110388826	SYS1	ME1	PATL1	MTA3	TMEM2	CENPH	LOC110389216	MTA3
BPIFB2	OTX1	ARHGAP45	SDC4	PHIP	STX3	ZFP36L2	ABHD17B	MRPS36	RAP2B	ZFP36L2
LOC110408041	EHBP1	STK11	RBPJL	RIMS1	PRPF19	BABAM2	CZH9orf85	CDK7	P2RY1	BABAM2
LOC110408038	LCLAT1	CBARP	MATN4	COL19A1	VWCE	DAAM2	GDA	SERINC5	LOC110397382	DAAM2
LOC110408370	NRXN1	ATP5D	LOC110408265	LMBRD1	CPSF7	KIF6	ZFAND5	THBS4	MBNL1	KIF6
CDK5RAP1	PLCB1	MIDN	KCNS1	ADGRB3	LOC110401482	DNAH8	TMC1	MTX3	SIAH2	DNAH8
BPI	LIN9	CIRBP	STK4	LOC110396791	RAB15	SLC29A1	ALDH1A1	CMYA5	MME	SLC29A1
KIAA1755	MIXL1	C27H19orf24	TOMM34	PHF3	PLEKHG3	LOC110395330	LOC110389853	PAPD4	SHOX2	LOC110395330
TGM2	LOC110396752	LOC110389081	PABPC1L	KHDRBS2	CABP2	KIF26B	RORB	LOC110390288	RSRC1	KIF26B
CTNNBL1	SDE2	EFNA2	YWHAB	PRIM2	CDK2AP2	HNRNPU	PCSK5	HOMER1	LOC110397412	HNRNPU
LOC110408323	CAPN8	LOC110388917	RIMS4	COL21A1	PITPNM1	LOC110396100	RFK	JMY	IFT80	LOC110396100
LOC110408371	HHIPL2	NDUFS7	KCNK15	HMGCLL1	LOC110401212	OPN3	GCNT1	LOC110389382	B3GALNT1	OPN3
LOC110408337	ESRRG	GAMT	LOC110408299	MLIP	PRMT3	LYST	PRUNE2	LOC110389737	SLITRK3	LYST
LOC110408326	KCTD3	DAZAP1	WISP2	LOC110395443	ANO5	IRF2BP2	FOXB2	DMGDH	MECOM	IRF2BP2
DNTTIP1	RCOR3	RPS15	ADA	MCPH1	GAS2	SLC35F3	VPS13A	ARSB	PRKCI	SLC35F3
LOC110408336	TRERF1	APC2	PKIG	ANGPT2	LUZP2	SIPA1L2	LOC110390259	LHFPL2	NAALADL2	SIPA1L2
UBE2C	MTA3	ADAMTSL5	SERINC3	CSMD1	LOC110401880	FAM120B	LOC110389577	SCAMP1	TBL1XR1	FAM120B
TNNC2	SIX3	SLC39A3	TTPAL	ALKAL2	LOC110401226	DLL1	LOC110390260	AP3B1	GNB4	DLL1
SNX21	DAAM2	GNG7	HNF4A	SNTG2	LOC110401948	PHF10	CEP78	SV2C	EIF4G1	PHF10
ACOT8	KIF6	LOC110388737	R3HDML	MYT1L	KCNA4	WDR27	PSAT1	POC5	CAMK2N2	WDR27
ZSWIM3	SLC29A1	GADD45B	FITM2	ID2	MPPED2	LOC110396828	LOC110390261	ANKDD1B	LOC110398658	LOC110396828
ZSWIM1	LOC110395330	LOC110388741	GDAP1L1	KLF11	PAX6	AFDN	TLE4	POLK	PTMA	AFDN
NEURL2	VEGFA	MAP1S	LOC110408153	HPCAL1	PARVA	PDE10A	LOC110389585	COL4A3BP	NCL	PDE10A
CTSA	KIF26B	FCHO1	LOC110408154	TRIB2	ZNF143	PACRG	LOC110390262	MED18	BCL6	PACRG
PLTP	ZBTB18	B3GNT3	JPH2	LOC110397144	IPO7	PRKN	RASEF	HMGCR	CCDC50	PRKN
PCIF1	CHRM3	JAK3	LOC110408355	KLHL29	LMO1	EPM2A	FRMD3	ANKRD31	LOC110397406	EPM2A
LOC110408334	LYST	SLC5A5	OCSTAMP	ATAD2B	PSMA1	GRM1	IDNK	GCNT4	COL4A3	GRM1
ZNF335	ARID4B	CCDC124	SLC13A3	ZNF512	PDE3B	UST	UBQLN1	FAM169A	TFDP2	UST
MMP9	SLC35F3	KCNN1	TP53RK	DNAJC5G	OTOG	PLEKHG1	GKAP1	NSA2	CHST2	PLEKHG1
SLC12A5	EGLN1	OCLN	SLC2A10	TRIM54	PTPRJ	ZBTB2	KIF27	GFM2	DLG1	ZBTB2
NCOA5	LOC110396828	NR2F6	ARFGEF2	KHK	TNNT3	ARID1B	CZH9orf64	HEXB	HES1	ARID1B
CD40	RPS6KA2	USHBP1	PHACTR3	LOC110396408	MOB2	TULP4	HNRNPK	ENC1	NYAP2	TULP4
CDH22	LOC110396338	BABAM1	SYCP2	OST4	MUC2	ADGRG6	RMI1	ARHGEF28	EPHA4	ADGRG6
CCDC12	PRKN	ANKLE1	RGS19	AGBL5	TSPAN4	MYB	SLC28A3	TMEM174	PAX3	MYB
NBEAL2	WTAP	ABHD8	TCEA2	LOC110396892	LOC110401656	SGK1	NTRK2	TMEM171	PIK3CB	SGK1
LOC110393675	LOC110395737	MRPL34	SOX18	DNMT3A	LOC110401661	SLC2A12	NAA35	FCHO2	RBP1	SLC2A12
LOC110395010	EPM2A	DDA1	PRPF6	GAREM2	LOC110401256	EPB41L2	GOLM1	TNPO1	CLSTN2	EPB41L2
SETD2	LOC110395631	ANO8	SAMD10	LOC110395846	LOC110401663	L3MBTL3	ISCA1	ZNF366	PFKL	L3MBTL3
LOC110393464	UST	GTPBP3	ZNF512B	LOC110396359	LOC110401658	LOC110396373	ZCCHC6	LOC110390225	IGF2BP2	LOC110396373
KIF9	PLEKHG1	PLVAP	UCKL1	FZD3	SMTNL1	LAMA2	DAPK1	PTCD2	LOC110398308	LAMA2
KLHL18	ARID1B	LOC110388780	DNAJC5	MSRA	TIMM10	LOC110396374	CTSL	MRPS27	ARHGEF4	LOC110396374
LOC110395011	SYNJ2	LOC110388781	TPD52L2	PKHD1	P2RX3	PTPRK	LOC110390208	PGM5	GPC1	PTPRK
LOC110393892	ADGRG6	CILP2	ZBTB46	TFAP2B	FGF4	NKAIN2	LOC110390078	LOC110389938	LOC110397772	NKAIN2
CCM2	TXLNB	NDUFA13	SLC2A4RG	LOC110397081	CD44	PKIB	CZH9orf3	DOCK8	SAP130	PKIB
MYO1G	PDE7B	GATAD2A	HELZ2	ANKRD66	FJX1	MCM9	FANCC	KANK1	UGGT1	MCM9
LOC110394231	MYB	SUGP1	FNDC11	EVA1A	PRDM11	CEP85L	PTCH1	DMRT1	STAG1	CEP85L
LOC110394722	SGK1	TM6SF2	STK35	ACTN4	C6H11orf49	SLC35F1	ERCC6L2	DMRT3	SCLY	SLC35F1
EN2	SLC2A12	HAPLN4	PDYN	SYCN	CHRM4	ZUFSP	HSD17B3	DMRT2	LOC110398246	ZUFSP
LOC110393551	MOXD1	NCAN	LOC110408387	LRFN1	DLL4	NT5DC1	SLC35D2	SMARCA2	TLR2	NT5DC1
LOC110395155	EPB41L2	MEF2B	LOC110408396	ACVR1B	MGA	COL10A1	ZNF367	VLDLR	PDGFC	COL10A1
MALRD1	L3MBTL3	TMEM161A	LOC110408392	LOC110389211	CAPN3	HS3ST5	HABP4	KCNV2	RAPGEF2	HS3ST5
ITGA8	LOC110396373	TMEM59L	NSFL1C	LOC110389131	ZNF106	MARCKS	CDC14B	PUM3	LOC110397512	MARCKS
CFAP69	LAMA2	ELL	LOC110408115	LOC110389192	CDAN1	SLC16A10	AAED1	RFX3	FSTL5	SLC16A10
CDK6	LOC110396374	ISYNA1	FKBP1A	LOC110389191	LOC110401902	FIG4	LOC110390244	SLC1A1	2001-03-01	FIG4
CALCR	NKAIN2	LRRC25	SDCBP2	LOC110389133	MAP3K9	NR2E1	S1PR3	CDC37L1	TLL1	NR2E1
HOXA2	PKIB	GDF15	SNPH	LOC110389185	CCDC177	BEND3	SHC3	AK3	SPOCK3	BEND3
HOXA3	MCM9	PGPEP1	RAD21L1	KMT2D	VTI1B	PREP	CKS2	RCL1	SMARCA5	PREP
HOXA4	SLC35F1	LSM4	PSMF1	DHH	LOC110401302	LIN28B	SECISBP2	JAK2	GAB1	LIN28B
HOXA5	ZUFSP	JUND	ANGPT4	LOC110389136	SPRED1	LOC110396207	SEMA4D	LOC110390304	PALLD	LOC110396207
HOXA6	SLC16A10	RAB3A	FAM110A	LOC110389205	DPH6	GRIK2	GADD45G	LOC110389954	LOC110397738	GRIK2
HOXA7	BEND3	MPV17L2	SLC52A3	LOC110389220	FOXG1	POU3F2	DIRAS2	PDCD1LG2	RAB33B	POU3F2
TBC1D5	PREP	IL12RB1	SCRT2	LOC110389246	PRKD1	KLHL32	SYK	RIC1	MAML3	KLHL32
MTURN	LIN28B	MED26	SRXN1	DGKA	AKAP6	LOC110396388	LOC110390198	ERMP1	INPP4B	LOC110396388
NEUROD6	GRIK2	PTPRS	TCF15	PMEL	NPAS3	EPHA7	AUH	LOC110389768	ANAPC10	EPHA7
LOC110393233	POU3F2	KDM4B	CSNK2A1	CDK2	FOS	MDN1	NFIL3	MLANA	NR3C2	MDN1
NFX1	LOC110396388	LOC110389106	HM13	RAB5B	TGFB3	RNGTT	LOC110389348	KIAA2026	IQCM	RNGTT
TFAP2A	UBE2J1	UHRF1	ID1	SUOX	ADCK1	SYNCRIP	LOC110389351	KDM4C	FBXW7	SYNCRIP
GMDS	GABRR2	LOC110389069	LOC110408462	IKZF4	NRXN3	CEP162	ROR2	LOC110390137	FHDC1	CEP162
CDH12	RNGTT	FEM1A	BCL2L1	RPS26	GTF2A1	MRAP2	SPTLC1	PTPRD	JADE1	MRAP2
CDH18	SYNCRIP	DPP9	MYLK2	LOC110389227	FOXN3	ME1	CDC42SE2	LOC110390255	LOC110397685	ME1
VSTM2A	ME1	LOC110388760	FOXS1	ERBB3	KCNK13	FILIP1	CHSY3	TYRP1	CCSER1	FILIP1
GABBR2	LMBRD1	MYDGF	TTLL9	ANKRD52	CDC42BPB	LMBRD1	LOC110390314	LURAP1L	GRID2	LMBRD1
CDH7	ADGRB3	TNFAIP8L1	DUSP15	PAN2	KLC1	ADGRB3	KIAA1024L	NFIB	ATOH1	ADGRB3
NKAIN3	LOC110396792	BCL11A	PDRG1	CNPY2	PPP2R5E	LOC110396398	ADAMTS19	TTC39B	COL25A1	LOC110396398
DNAJC5B	LOC110396791	PAPOLG	XKR7	IL23A	LOC110402048	EYS	LOC110389809	CCDC171	LEF1	EYS
OXR1	PHF3	FOXA2	CCM2L	STAT2	SIX1	LOC110396791	ISOC1	BNC2	TET2	LOC110396791
CSMD3	KHDRBS2	LOC110396126	HCK	APOF	DAAM1	LGSN	SLC27A6	CNTLN	CXXC4	LGSN
LOC110393518	MLIP	NKX2-2	TM9SF4	LOC110389144	LOC110401954	KHDRBS2	MCC	SH3GL2	HELT	KHDRBS2
TRAPPC9	LOC110395443	SLC24A3	PLAGL2	LOC110389255	KTN1	PRIM2	DCP2	ADAMTSL1	NKX6-1	PRIM2
ARHGAP39	CSMD1	CUL7	POFUT1	EIF4B	SAMD4A	LOC110395443	REEP5	DENND4C	REST	LOC110395443
LOC110393962	ID2	CUL9	KIF3B	KRT18	MDGA2	LOC110395445	SRP19	RPS6	SRP72	LOC110395445
C2H8orf82	KLF11	MEIS1	ASXL1	LOC110389147	PYGL	CSMD1	APC	ACER2	ARL9	CSMD1
LRRC14	HPCAL1	LCLAT1	NOL4L	GALNT6	TRIM9	MYOM2	EPB41L4A	SLC24A2	LOC110397991	MYOM2
RECQL4	LOC110397144	LOC110396752	COMMD7	BIN2	GNG2	SNTG2	STARD4	MLLT3	SPRY1	SNTG2
KLHL21	SMC6	SDE2	DNMT3B	SMAGP	FERMT2	RNF144A	CAMK4	FOCAD	CCNA2	RNF144A
ZBTB48	OSR1	HHIPL2	MAPRE1	DAZAP2	BMP4	ID2	WDR36	HACD4	LOC110398611	ID2
TAS1R1	LOC110397018	KCTD3	LOC110408044	POU6F1	PRPF39	KLF11	SLC25A46	LOC110390131	ARSJ	KLF11
NOL9	PUM2	MTA3	BPIFB2	TFCP2	TOGARAM1	HPCAL1	MAN2A1	TJP2	CAMK2D	HPCAL1
PLEKHG5	ZNF512	KIF6	LOC110408041	LETMD1	VAV3	GREB1	PJA2	FXN	ANK2	GREB1
TNFRSF25	DNAJC5G	KIF26B	LOC110408038	CSRNP2	KCNT2	TRIB2	FER	PIP5K1B	NEUROG2	TRIB2
ESPN	TRIM54	LYST	LOC110408370	SLC11A2	LOC110402650	NBAS	FBXL17	LOC110390258	LOC110397267	NBAS
C20H1orf174	CAD	IRF2BP2	CDK5RAP1	EEF1AKMT3	LOC110402544	LOC110397144	EFNA5	LOC110389769	LOC110398116	LOC110397144
DFFB	KHK	SLC35F3	BPI	NAB2	LOC110402699	SMC6	LOC110390265	FAM189A2	PPP3CA	SMC6
CEP104	LOC110396408	EGLN1	KIAA1755	NEMP1	LOC110402903	WDR35	NUDT12	APBA1	LOC110397297	WDR35
LRRC47	OST4	RHOU	TGM2	MYO1A	LOC110402958	PUM2	CZH5orf30	PTAR1	FAT1	PUM2
CCDC27	AGBL5	LOC110396828	RPRD1B	ZBTB39	PRG4	KLHL29	PPIP5K2	MAMDC2	SGCZ	KLHL29
TP73	LOC110396892	PRKN	TTI1	NACA	LOC110402907	DNAJC5G	GIN1	SMC5	DCUN1D4	DNAJC5G
WRAP73	DPYSL5	LOC110395737	VSTM2L	PTGES3	LOC110402723	TRIM54	PAM	TRPM3	LOC110398932	TRIM54
TPRG1L	DNMT3A	EPM2A	CTNNBL1	ATP5B	MARS	MPV17	SLCO4C1	TMEM2	CORIN	MPV17
MEGF6	GAREM2	LOC110395631	LOC110408323	LOC110389216	LOC110402643	CAD	LOC110389992	ABHD17B	BEND4	CAD
ARHGEF16	LOC110395846	UST	LOC110408371	MME	LOC110402461	KHK	ST8SIA4	CZH9orf85	PHOX2B	KHK
RNF223	SELENOI	ADGRG6	LOC110408337	PLCH1	LOC110402644	LOC110396408	FAM174A	GDA	PDS5A	LOC110396408
LOC110408529	EPHX2	TXLNB	LOC110408326	VEPH1	LMO4	OST4	LOC110390100	ZFAND5	LOC110398634	OST4
AGRN	LOC110396570	SGK1	DNTTIP1	SHOX2	C7H1orf228	AGBL5	LOC110390268	TMC1	ARAP2	AGBL5
HES4	CLU	SLC2A12	LOC110408336	LOC110397412	ZSWIM5	LOC110396892	RIOK2	ALDH1A1	RBPJ	LOC110396892
PERM1	MSRA	L3MBTL3	UBE2C	IFT80	GPBP1L1	DNMT3A	LIX1	LOC110389853	KCNIP4	DNMT3A
PLEKHN1	XKR6	LOC110396373	TNNC2	B3GALNT1	TMEM69	RAB10	LOC110390269	ANXA1	LCORL	RAB10
KLHL17	PKHD1	LAMA2	SNX21	SLITRK3	FOXD2	HADHB	LNPEP	RORB	NKX3-2	HADHB
SAMD11	TFAP2B	LOC110396374	ACOT8	MECOM	LOC110402371	LOC110395845	SHB	PCSK5	RAB28	LOC110395845
CASZ1	ANKRD66	TRMT11	ZSWIM3	NAALADL2	ELAVL4	LOC110395846	RNF38	RFK	EVC	LOC110395846
EPHA2	TNFRSF21	HINT3	ZSWIM1	TBL1XR1	DMRTB1	SELENOI	TRIM14	GCNT1	CRMP1	SELENOI
RSG1	ACTN4	NKAIN2	NEURL2	SOX2	GLIS1	LOC110396328	NANS	PRUNE2	JAKMIP1	LOC110396328
FBXO42	SIRT2	PKIB	CTSA	CAMK2N2	LOC110402810	LOC110396698	CLTA	FOXB2	KIAA0232	LOC110396698
SZRD1	LRFN1	MCM9	PLTP	LOC110398658	LOC110402814	LOC110396269	GNE	VPS13A	SORCS2	LOC110396269
NECAP2	SAMD4B	SLC35F1	PCIF1	PTMA	FOXD3	SCARA5	LOC110389939	LOC110390259	HMX1	SCARA5
CROCC	PAF1	ZUFSP	LOC110408334	BCL6	LOC110402282	LOC110396359	CPLX1	LOC110389577	FAM193A	LOC110396359
PAX7	ACVR1B	MARCKS	ZNF335	CCDC50	SGIP1	PTRHD1	PCGF3	LOC110390261	LOC110397422	PTRHD1
KAZN	LOC110389211	SLC16A10	MMP9	FGF12	WDR78	ZNF395	MFSD7	TLE4	FGFR3	ZNF395
EPHB2	LOC110389131	NR2E1	EDN3	LOC110397406	RABGGTB	GATA4	LOC110390224	LOC110389585	NKX1-1	GATA4
C1QB	LOC110389132	PREP	SALL4	IRS1	MSH4	PKHD1	TRABD2A	LOC110390262	LOC110397601	PKHD1
C1QC	LOC110389192	GRIK2	LOC110408377	COL4A3	SGF29	TFAP2B	PIGG	UBQLN1	LOC110397602	TFAP2B
C1QA	LOC110389191	POU3F2	LOC110394228	LOC110397843	FAM155B	TFAP2D	GAK	GKAP1	MRPS26	TFAP2D
EPHA8	LOC110389133	LOC110396388	LOC110394302	RASA2	BCORL1	LOC110395253	LOC110390234	KIF27	ATRN	LOC110395253
ZBTB40	LOC110389185	RNGTT	LOC110394397	TFDP2	LOC110403230	ANKRD66	TMEM175	CZH9orf64	LOC110397996	ANKRD66
WNT4	KMT2D	SYNCRIP	OBSCN	XRN1	CCNB3	TNFRSF21	ATP5I	HNRNPK	EXOC6B	TNFRSF21
CDC42	DHH	ME1	SNAP47	CHST2	GLRA4	PTCHD4	PDE6B	RMI1	LOC110398722	PTCHD4
C20H1orf50	LOC110389136	ADGRB3	CCDC12	SLC9A9	DKC1	ACTN4	LOC110389719	SLC28A3	DYSF	ACTN4
P3H1	LOC110389205	LOC110396792	NBEAL2	ZIC4	GDPD2	ECH1	IDUA	NTRK2	LOC110398141	ECH1
CLDN19	LOC110389220	PHF3	LOC110393675	DLG1	MBNL3	LRFN1	SLC26A1	CZH9orf3	ZNF638	LRFN1
LOC110386988	LOC110389246	KHDRBS2	LOC110395010	NYAP2	MMGT1	SAMD4B	CHRNA6	FANCC	PAIP2B	SAMD4B
YBX1	DGKA	MLIP	LOC110395011	CUL3	SLC9A6	ACVR1B	CHRNB3	PTCH1	NAGK	ACVR1B
PPIH	PMEL	LOC110395443	LOC110395013	EPHA4	ARHGEF6	LOC110389211	LOC110390308	ERCC6L2	TEX261	LOC110389211
CCDC30	CDK2	CSMD1	LOC110394988	PAX3	ZNF711	LOC110389131	THAP1	HSD17B3	ATP6V1B1	LOC110389131
PPCS	RAB5B	ID2	TBRG4	HES6	LOC110403333	LOC110389191	RNF170	SLC35D2	DPYSL4	LOC110389191
ZMYND12	SUOX	HPCAL1	LOC110393892	RBP2	LOC110403157	LOC110389133	HOOK3	ZNF367	LOC110399559	LOC110389133
SLC2A1	IKZF4	LOC110397144	CCM2	SOX14	LOC110403156	LOC110389185	KCMF1	HABP4	HMX2	LOC110389185
PHC2	RPS26	ZNF512	MYO1G	IGF2BP2	KLF8	KMT2D	FNTA	CDC14B	DMBT1	KMT2D
LOC110386991	LOC110389227	DNAJC5G	LOC110394231	LOC110398308	SLC16A2	LOC110389136	FUT10	AAED1	EMX2	LOC110389136
USP48	ERBB3	TRIM54	CTDSPL	ARHGEF4	DCX	LOC110389205	NRG1	LOC110390244	VAX1	LOC110389205
LOC110408721	ANKRD52	ATRAID	LOC110394380	GPC1	PAK3	LOC110389220	ABCA1	S1PR3	SORCS3	LOC110389220
ALPL	COQ10A	SLC5A6	KMT2C	LOC110397772	COL4A6	LOC110389246	SLC44A1	SHC3	CNNM2	LOC110389246
ECE1	PAN2	PREB	EN2	MSL2	STAG2	DGKA	FSD1L	CKS2	NKX2-3	DGKA
EIF4G3	CNPY2	ABHD1	SHH	STAG1	HMGB3	PMEL	FKTN	SECISBP2	SLC16A12	PMEL
HP1BP3	IL23A	CGREF1	MNX1	SCLY	MAMLD1	CDK2	TAL2	SEMA4D	FAS	CDK2
SH2D5	STAT2	KHK	WDR60	LOC110398246	NEO1	RAB5B	TMEM38B	GADD45G	LOC110399612	RAB5B
KIF17	APOF	LOC110396408	LOC110393551	TLR2	LOXL1	SUOX	CZH5orf63	DIRAS2	SEC31B	SUOX
DDOST	LOC110389144	AGBL5	WAC	RBM46	CCDC33	IKZF4	MEGF10	SYK	PAX2	IKZF4
LOC110408523	LOC110389255	TMEM214	LOC110393578	PDGFC	ISLR2	RPS26	PRRC1	LOC110390198	TLL2	RPS26
SLC23A2	LOC110389145	GAREM2	MKX	RXFP1	STOML1	ERBB3	CTXN3	NFIL3	LOC110399446	ERBB3
RASSF2	EIF4B	LOC110395846	LOC110395155	RAPGEF2	LOC110403910	ANKRD52	SLC12A2	LOC110389348	PPP3CB	ANKRD52
PPP2R2A	KRT18	SELENOI	MYO3A	LOC110397512	PTPN9	COQ10A	FBN2	LOC110389351	ADK	COQ10A
RHOBTB2	LOC110389147	LOC110396570	ARHGAP21	FSTL5	SNUPN	PAN2	ERAP1	ROR2	ZNF503	PAN2
PEBP4	GALNT6	CLU	C2H10orf67	NPY5R	SNX33	CNPY2	CAST	CDC42SE2	LRMDA	CNPY2
EGR3	BIN2	ZNF395	ARMC3	2001-03-01	LINGO1	IL23A	RFESD	CHSY3	ZMIZ1	IL23A
XPO7	SMAGP	TFAP2B	SPAG6	TLL1	RCN2	STAT2	ARSK	LOC110390314	SH2D4B	STAT2
DOK2	DAZAP2	ANKRD66	LOC110395191	SPOCK3	SCAPER	APOF	TTC37	KIAA1024L	NRG3	APOF
GFRA2	POU6F1	TNFRSF21	MLLT10	GAB1	TJP1	LOC110389144	FAM81B	ADAMTS19	PARG	LOC110389144
LZTS1	TFCP2	EIF3K	NEBL	DDX60	ONECUT1	LOC110389255	MCTP1	LOC110389809	GRID1	LOC110389255
ATP6V1B2	LETMD1	ACTN4	PLXDC2	PALLD	HDGFL3	LOC110389145	SLF1	ISOC1	ARID5B	LOC110389145
SLC18A1	CSRNP2	SYCN	MALRD1	LOC110397738	MESD	EIF4B	KIAA0825	SLC27A6	EGR2	EIF4B
MAK16	SLC11A2	LRFN1	LOC110395142	RAB33B	CERS3	KRT18	FAM172A	MCC	JMJD1C	KRT18
TTI2	EEF1AKMT3	SAMD4B	C1QL3	IL15	SMAD6	LOC110389147	NR2F1	DCP2	ADAMTS14	LOC110389147
RNF122	NAB2	PAF1	ITGA8	INPP4B	CALML4	GALNT6	ADGRV1	REEP5	PCNT	GALNT6
DUSP26	NEMP1	MED29	CDK14	ANAPC10	ANP32A	BIN2	LYSMD3	SRP19	DIP2A	BIN2
UNC5D	MYO1A	LOC110389130	FZD1	HHIP	NOX5	SMAGP	POLR3G	APC	MCM3AP	SMAGP
ADGRA2	ZBTB39	SUPT5H	DYNC1I1	POU4F2	CTDSPL2	DAZAP2	MBLAC2	EPB41L4A	HDAC4	DAZAP2
BRF2	NACA	TIMM50	PHF14	TTC29	ZNF710	POU6F1	LOC110389846	STARD4	TWIST2	POU6F1
RAB11FIP1	PTGES3	DLL3	THSD7A	NR3C2	MAN2A2	TFCP2	CETN3	CAMK4	LOC110399743	TFCP2
LOC110387056	ATP5B	LOC110389124	DGKB	IQCM	FES	LETMD1	MEF2C	WDR36	GBX2	LETMD1
LOC110387061	LOC110389216	ACVR1B	AGR3	DCLK2	PPIP5K1	CSRNP2	LOC110389539	SLC25A46	SPAG16	CSRNP2
ADRB3	P2RY1	LOC110389211	AHR	LRBA	TCF4	SLC11A2	TMEM161B	MAN2A1	ERBB4	SLC11A2
EIF4EBP1	LOC110397382	LOC110389131	HDAC9	FBXW7	ATP8B1	EEF1AKMT3	CCNH	FER	CPS1	EEF1AKMT3
LOC110387058	MBNL1	FIGNL2	ITGB8	FHDC1	NARS	NAB2	RASA1	FBXL17	ACADL	NAB2
ASH2L	LEKR1	SCN8A	SP8	JADE1	FECH	MYO1A	LOC110389963	EFNA5	RPE	MYO1A
STAR	SHOX2	METTL7A	LOC110393069	LOC110397685	ONECUT2	ZBTB39	LOC110390088	LOC110390265	UNC80	ZBTB39
LSM1	RSRC1	TMPRSS12	FAM126A	CCSER1	WDR7	PTGES3	LOC110390337	LOC110390266	ZNF804A	PTGES3
BAG4	LOC110397412	ATF1	HNRNPA2B1	GRID2	TXNL1	ATP5B	EDIL3	NUDT12	FAM171B	ATP5B
DDHD2	B3GALNT1	DIP2B	CBX3	ATOH1	NEDD4L	LOC110389216	VCAN	CZH5orf30	COL5A2	LOC110389216
PLPP5	SLITRK3	LARP4	HOXA1	COL25A1	ALPK2	LOC110397382	XRCC4	PPIP5K2	LOC110399676	LOC110397382
NSD3	MECOM	LIMA1	HOXA2	LEF1	MALT1	MBNL1	TMEM167A	GIN1	TMEFF2	MBNL1
LETM2	TBL1XR1	CERS5	HOXA3	GSTCD	SEC11C	MME	ATP6AP1L	PAM	PLCL1	MME
FGFR1	SOX2	LOC110389244	HOXA5	CXXC4	GRP	LEKR1	RPS23	LOC110389992	SATB2	LEKR1
TACC1	LOC110397885	GPD1	HOXA6	TACR3	RAX	IFT80	ATG10	ST8SIA4	SPATS2L	IFT80
PLEKHA2	CHRD	SMARCD1	HOXA11	HELT	CPLX4	B3GALNT1	SSBP2	FAM174A	BMPR2	B3GALNT1
TM2D2	CAMK2N2	ASIC1	HOXA13	ING2	LMAN1	SLITRK3	ACOT12	LOC110390100	FAM117B	SLITRK3
ADAM9	LOC110397802	LOC110389230	HIBADH	AGA	ACAA2	MECOM	ZCCHC9	LOC110390268	CCNYL1	MECOM
LOC110387021	LOC110398658	RACGAP1	TBC1D5	GALNTL6	LIPG	TBL1XR1	CKMT2	LNPEP	RAPH1	TBL1XR1
LOC110387038	ABCF3	HDAC7	SATB1	CEP44	LOC110389413	SOX2	RASGRF2	SHB	LOC110400102	SOX2
IDO2	PTMA	SLC48A1	KCNH8	FBXO8	CZH18orf32	LOC110397885	MSH3	CPLX1	HOXD8	LOC110397885
C21H8orf4	BCL6	RAPGEF3	TOP2B	HPGD	DYM	CHRD	DHFR	PCGF3	HOXD9	CHRD
GPAT4	LPP	ENDOU	NGLY1	GPM6A	SMAD7	LOC110398658	ANKRD34B	MFSD7	HOXD13	LOC110398658
NKX6-3	CCDC50	LOC110389132	NEK10	WDR17	CTIF	BCL6	FAM151B	TRABD2A	SP9	BCL6
LOC110387117	LOC110397406	LOC110389192	SLC4A7	VEGFC	ZBTB7C	CCDC50	ZFYVE16	PIGG	SP3	CCDC50
ACTG2	LOC110397420	LOC110389191	TGFBR2	PRDM8	SMAD2	LOC110397406	CCDC125	GAK	DLX1	LOC110397406
DGUOK	IRS1	LOC110389133	MTURN	RASGEF1B	SKOR2	IRS1	AK6	LOC110390234	MYO3B	IRS1
ARID5A	COL4A3	LOC110389185	ATP2C1	HELQ	IER3IP1	COL4A3	RAD17	TMEM175	UBR3	COL4A3
KANSL3	CHST2	KMT2D	LOC110394057	MRPS18C	HDHD2	TFDP2	LOC110390362	ATP5I	METTL5	TFDP2
FER1L5	ZIC1	LOC110389136	LARS2	ABRAXAS1	KATNAL2	DLG1	LOC110389686	PDE6B	KCNH7	DLG1
LMAN2L	DLG1	LOC110389205	ULK4	LOC110399072	PIAS2	NYAP2	LOC110390222	LOC110389719	TMEM198	NYAP2
CNNM4	NYAP2	LOC110389220	UBP1	NKX6-1	ST8SIA5	CUL3	GRIN3A	IDUA	DNAJB2	CUL3
ANKRD39	EPHA4	LOC110389246	CLASP2	SRP72	LOXHD1	EPHA4	RNF20	SLC26A1	LOC110400232	EPHA4
SEMA4C	PAX3	DGKA	LOC110394614	ARL9	RNF165	LOC110397256	TMEM246	CHRNA6	CDK5R2	LOC110397256
FAM178B	PFKL	PMEL	ANLN	ALB	CZH18orf25	PIK3CB	ALDOB	CHRNB3	WNT10A	PIK3CB
SNRNP200	IGF2BP2	CDK2	BBS9	LOC110397991	HAUS1	CLSTN2	MRPL50	LOC110390308	CTDSP1	CLSTN2
CIAO1	ARHGEF4	RAB5B	NEUROD6	SPRY1	ATP5A1	IGF2BP2	PLPPR1	THAP1	PNKD	IGF2BP2
TMEM127	GPC1	SUOX	LRRFIP2	LOC110398611	PSTPIP2	OTOS	LOC110389395	RNF170	TNS1	OTOS
STARD7	LOC110397772	IKZF4	LOC110393233	PDE5A	EPG5	COPS9	SLC46A2	HOOK3	DIRC2	COPS9
LOC110387078	TLR2	RPS26	CDK13	SYNPO2	SIGLEC15	ADIPOQ	SNX30	KCMF1	KALRN	ADIPOQ
DDX56	LOC110397512	LOC110389227	STK17A	PRSS12	LOC110389671	ST6GAL1	INIP	FNTA	C1QL2	ST6GAL1
LOC110387026	FSTL5	ERBB3	VOPP1	CAMK2D	LOC110389673	LOC110397397	KIAA1958	FUT10	DPP10	LOC110397397
MRPS24	2001-03-01	ANKRD52	LOC110393473	ANK2	SETBP1	LOC110397398	HSDL2	NRG1	LCT	LOC110397398
SFTPB	TLL1	COQ10A	NFX1	ZGRF1	SYT4	LOC110398971	PTBP3	LOC110390151	ZEB2	LOC110398971
USP39	SPOCK3	PAN2	RECK	NEUROG2	RIT2	ARHGEF4	SUSD1	PRRC1	ORC4	ARHGEF4
GGCX	GAB1	CNPY2	CTDP1	C4H4orf32	PIK3C3	AMER3	UGCG	CTXN3	MBD5	AMER3
MAT2A	PALLD	IL23A	ATP9B	LOC110397267	CELF4	GPC1	CZH9orf84	SLC12A2	NEB	GPC1
LOC110387145	LOC110397738	STAT2	CDKAL1	LOC110398116	KIAA1328	LOC110397772	GNG10	FBN2	RPRM	LOC110397772
LOC110387127	INPP4B	APOF	EXOC2	PPP3CA	TPGS2	MSL2	DNAJC25	ERAP1	NR4A2	MSL2
LOC110387029	ANAPC10	LOC110389144	GMDS	CENPE	LOC110389312	STAG1	LOC110389363	CAST	ACVR1	STAG1
GMCL1	NR3C2	LOC110389255	BCL2	C4H4orf47	LOC110390217	SCLY	KIAA0368	ARSK	LOC110399654	SCLY
HK2	IQCM	LOC110389145	PIGN	CCDC110	LOC110390062	LOC110398246	SMC2	TTC37	ANO3	LOC110398246
FIGLA	FBXW7	LOC110389231	LOC110394877	SORBS2	NOL6	TLR2	PTGR1	FAM81B	CCDC34	TLR2
ADD2	FHDC1	RBMS2	CDH9	MTNR1A	UBE2R2	GUCY1A3	TXN	MCTP1	BDNF	GUCY1A3
TGFA	JADE1	LOC110389146	CDH12	FAT1	UBAP2	PDGFC	SVEP1	SLF1	LOC110400847	PDGFC
LRRTM4	LOC110397685	EIF4B	CDH18	FGL1	LOC110389496	LOC110397512	MUSK	KIAA0825	LOC110400845	LOC110397512
TCF7L1	GRID2	KRT18	BASP1	MTUS1	DCAF12	FSTL5	LOC110390253	FAM172A	LOC110400855	FSTL5
DBNL	ATOH1	LOC110389177	2011-03-01	SLC7A2	UBAP1	2001-03-01	LPAR1	NR2F1	LOC110401192	2001-03-01
CAPG	COL25A1	LOC110389147	ANKH	TUSC3	KIF24	TLL1	LOC110390370	ARRDC3	GRK2	TLL1
AEBP1	LEF1	LOC110389174	TRIO	SGCZ	NUDT2	SPOCK3	LOC110390071	ADGRV1	ANKRD13D	SPOCK3
POLD2	TET2	LOC110389180	CTNND2	LONRF1	LOC110389294	C4H4orf33	TMEM215	CETN3	LOC110401194	C4H4orf33
LOC110387122	HELT	SLC4A8	MTRR	DCUN1D4	LOC110389291	GAB1	LOC110389867	LOC110389539	POLD4	GAB1
GCK	PRDM8	GALNT6	ADCY2	LOC110398932	CZH9orf24	ANXA10	LOC110390158	TMEM161B	LOC110400877	ANXA10
YKT6	RASGEF1B	CELA1	PAPD7	CORIN	FAM219A	PALLD	ELAVL2	CCNH	RAD9A	PALLD
CAMK2B	NKX6-1	BIN2	UBE2QL1	GABRA2	DNAI1	LOC110397738	TUSC1	RASA1	PPP1CA	LOC110397738
SERINC2	SRP72	SMAGP	ABCA13	GNPDA2	ENHO	AADAT	LOC110390353	LOC110389963	CARNS1	AADAT
SCMH1	ARL9	DAZAP2	COBL	GUF1	RPP25L	TBC1D9	LOC110390164	LOC110390088	LOC110401200	TBC1D9
CTPS1	TNKS	POU6F1	VSTM2A	ATP8A1	DCTN3	INPP4B	LOC110390163	EDIL3	LOC110400863	INPP4B
CITED4	LOC110397991	TFCP2	PTPN3	BEND4	ARID3C	ANAPC10	CAAP1	ATP6AP1L	OSBP	ANAPC10
LOC110387456	YTHDC1	LETMD1	LOC110394552	UBE2K	SIGMAR1	POU4F2	PLAA	RPS23	PATL1	POU4F2
FAM46B	SPRY1	CSRNP2	GABBR2	TMEM156	GALT	NR3C2	IFT74	ATG10	STX3	NR3C2
SLC9A1	LOC110398611	SLC11A2	LOC110393739	LOC110398634	CNTFR	IQCM	LRRC19	SSBP2	LOC110400873	IQCM
WDTC1	CAMK2D	EEF1AKMT3	ZNF236	TBC1D1	IL11RA	FBXW7	TEK	ACOT12	PRPF19	FBXW7
TMEM222	ANK2	NAB2	TSHZ1	ARAP2	LOC110390318	ARFIP1	LOC110390343	ZCCHC9	CPSF7	ARFIP1
SYTL1	NEUROG2	NEMP1	ZADH2	PCDH7	LOC110390233	FHDC1	MOB3B	CKMT2	LOC110400844	FHDC1
MAP3K6	PITX2	MYO1A	NETO1	LOC110399060	LOC110390358	LOC110398614	CZH9orf72	RASGRF2	LOC110400853	LOC110398614
LOC110387415	LOC110397267	ZBTB39	DSEL	STIM2	PHF24	JADE1	LINGO2	MSH3	LOC110400842	JADE1
CD164L2	PPP3CA	GPR182	CDH19	KCNIP4	DNAJB5	LOC110398826	LOC110390276	DHFR	UNC93B1	LOC110398826
WASF2	SORBS2	LOC110389154	CDH7	SLIT2	VCP	SNCA	LOC110390366	ANKRD34B	LOC110401482	SNCA
AHDC1	LOC110397297	NACA	PIEZO2	TAPT1	FANCG	GRID2	LOC110390192	FAM151B	RAB15	GRID2
PHACTR4	FAT1	PTGES3	MTCL1	BOD1L1	PIGO	ATOH1	LOC110389958	ZFYVE16	PLEKHG3	ATOH1
RCC1	TUSC3	ATP5B	PTPRM	NKX3-2	STOML2	COL25A1	LOC110389932	CCDC125	CABP2	COL25A1
OPRD1	SGCZ	LOC110389216	NDC80	TMEM128	FAM214B	LEF1	CORO2A	AK6	CDK2AP2	LEF1
TCEA3	SCFD2	ARHGEF26	ADCYAP1	STK32B	UNC13B	DKK2	TBC1D2	RAD17	PITPNM1	DKK2
ASAP3	LOC110398932	MBNL1	ROCK1	CRMP1	LOC110389888	TBCK	ELP1	LOC110390362	LOC110401212	TBCK
LOC110387485	GABRB1	B3GALNT1	RGS20	JAKMIP1	RUSC2	TET2	APTX	LOC110389686	SYT12	TET2
ID3	ATP8A1	SLITRK3	LOC110393634	KIAA0232	LOC110390235	HELT	DNAJA1	LOC110390222	PRMT3	HELT
LOC110387419	BEND4	MECOM	PLAG1	SORCS2	TESK1	GALNTL6	SMU1	LOC110389395	ANO5	GALNTL6
YTHDF2	PHOX2B	NAALADL2	CHD7	SH3TC1	LOC110389818	GLRA3	B4GALT1	SNX30	GAS2	GLRA3
GMEB1	RFC1	CAMK2N2	NKAIN3	HTRA3	LOC110389821	PRDM8	SPINK4	INIP	LUZP2	PRDM8
LOC110387293	LOC110398634	LOC110397802	BHLHE22	RGS12	LOC110389819	FGF5	HEMGN	KIAA1958	LOC110401880	FGF5
TAF12	TBC1D1	LOC110398658	PDE7A	FAM193A	LOC110389820	MAPK10	FOXE1	HSDL2	LOC110401226	MAPK10
RAB42	ARAP2	ABCF3	DNAJC5B	POLN	LOC110389817	NKX6-1	XPA	PTBP3	LOC110401948	NKX6-1
MTFR1L	LGI2	PTMA	RRS1	FGFR3	TMEM8B	SRP72	NCBP1	SUSD1	KCNA4	SRP72
SELENON	KCNIP4	BCL6	SULF1	SPON2	TAF1C	ARL9	TSTD2	UGCG	MPPED2	ARL9
MAN1C1	LCORL	COL4A3	SLCO5A1	LOC110397608	HINT2	LOC110397991	TMOD1	CZH9orf84	PAX6	LOC110397991
LDLRAP1	LDB2	DLG1	NCOA2	LOC110397601	SPAG8	YTHDC1	TDRD7	GNG10	CCDC73	YTHDC1
TMEM57	TAPT1	NYAP2	ZFHX4	LOC110397602	NPR2	SPRY1	DGKQ	DNAJC25	WEE1	SPRY1
RHCE	NKX3-2	EPHA4	ZNF704	CTNNA2	MSMP	KIAA1109	LOC110389999	LOC110389363	ZNF143	KIAA1109
TMEM50A	RAB28	SOX14	MMP16	RNF24	RGP1	PRDM5	LOC110390311	KIAA0368	IPO7	PRDM5
RSRP1	CRMP1	ARHGEF4	GDF6	MRPS26	GBA2	LOC110398611	ACO1	SMC2	LMO1	LOC110398611
SYF2	KIAA0232	GPC1	VPS13B	ATRN	LOC110390065	SYNPO2	HSD17B4	PTGR1	PSMA1	SYNPO2
RUNX3	SORCS2	LOC110397772	LOC110393513	LOC110397996	LOC110389945	CAMK2D	TNFAIP8	TXN	PDE3B	CAMK2D
CLIC4	FAM193A	STAG1	ZFPM2	EXOC6B	CREB3	ANK2	DMXL1	SVEP1	OTOG	ANK2
SRRM1	NAT8L	TLR2	EIF3E	LOC110398722	TLN1	NEUROG2	DTWD2	MUSK	PTPRJ	NEUROG2
NCMAP	LOC110397422	LOC110397512	CSMD3	DYSF	TPM2	PITX2	SEMA6A	LOC110390253	CDKN1C	PITX2
TRNAU1AP	NKX1-1	FSTL5	TRPS1	PAIP2B	LOC110390006	LOC110397267	COMMD10	LPAR1	TNNT3	LOC110397267
LOC110387500	CTBP1	TLL1	ATAD2	NAGK	CA9	LOC110398116	ARL14EPL	LOC110390370	MOB2	LOC110398116
EPB41	LOC110397601	SPOCK3	ASAP1	TEX261	LOC110389691	PPP3CA	LVRN	LOC110390071	MUC2	PPP3CA
TMEM200B	LOC110397602	GAB1	ADCY8	ATP6V1B1	ARHGEF39	SORBS2	AP3S1	TMEM215	TSPAN4	SORBS2
LOC110387325	RNF24	PALLD	LOC110393518	LOC110400215	MRPL17	LOC110397297	ATG12	LOC110389867	HRAS	LOC110397297
SRSF4	MRPS26	LOC110397738	LOC110394303	LOC110399559	CCBE1	MTNR1A	CDO1	LOC110390158	LOC110401656	MTNR1A
MECR	ATRN	INPP4B	LOC110394686	EBF3	PMAIP1	FAT1	TMED7	ELAVL2	LOC110401661	FAT1
PTPRU	LOC110398881	ANAPC10	ADGRB1	FAM53B	PDZD2	TUSC3	MARVELD2	TUSC1	LOC110401660	TUSC3
LOC110387269	LOC110397996	NR3C2	ARHGAP39	HMX2	GOLPH3	SGCZ	GTF2H2	LOC110390353	LOC110401256	SGCZ
FAM110D	EXOC6B	IQCM	C2H8orf82	HMX3	MTMR12	DLC1	LOC110389753	CAAP1	LOC110401663	DLC1
PDIK1L	LOC110398722	FHDC1	LRRC14	DMBT1	ZFR	LOC110398117	LOC110390280	PLAA	LOC110401658	LOC110398117
TRIM63	DYSF	CCSER1	RCC2	EMX2	SUB1	CLOCK	BDP1	IFT74	LOC110401659	CLOCK
SLC30A2	LOC110398141	COL25A1	CAMTA1	VAX1	ADAMTS12	LOC110397728	MCCC2	LRRC19	ZFP91	LOC110397728
EXTL1	ZNF638	GPM6A	KLHL21	ATRNL1	RXFP3	ZAR1	CARTPT	TEK	LPXN	ZAR1
PAFAH2	PAIP2B	FGF5	ZBTB48	VTI1A	SLC45A2	SLC10A4	LOC110389661	LOC110390343	RTN4RL2	SLC10A4
STMN1	NAGK	LOC110398554	TAS1R1	RBM20	AMACR	CORIN	KCNN2	MOB3B	P2RX3	CORIN
PAQR7	TEX261	NKX6-1	NOL9	SORCS3	C1QTNF3	GABRB1	LOC110389662	CZH9orf72	SSRP1	GABRB1
GJA9	ATP6V1B1	ARL9	PLEKHG5	CNNM2	RAI14	GRXCR1	LOC110389664	LINGO2	FGF4	GRXCR1
MYCBP	LOC110400215	LOC110398611	TNFRSF25	TWNK	RAD1	BEND4	TRIM36	LOC110390276	CD44	BEND4
RRAGC	DPYSL4	CAMK2D	ESPN	LZTS2	BRIX1	RFC1	PGGT1B	LOC110390366	FJX1	RFC1
POU3F1	EBF3	ANK2	ACOT7	NKX2-3	DNAJC21	LOC110398634	CCDC112	LOC110390192	CHRM4	LOC110398634
UTP11	HMX2	NEUROG2	GPR153	LOC110399996	AGXT2	ARAP2	FEM1C	LOC110389958	DLL4	ARAP2
FHL3	HMX3	LOC110397267	ICMT	KNDC1	PRLR	SLIT2	ALDH7A1	CORO2A	MGA	SLIT2
SF3A3	DMBT1	FAT1	RNF207	LOC110399950	SPEF2	LDB2	GRAMD2B	TBC1D2	SPTBN5	LDB2
LOC110387283	HTRA1	SGCZ	CHD5	BTAF1	IL7R	NKX3-2	ZNF608	ELP1	MAP3K9	NKX3-2
INPP5B	SORCS3	LOC110398932	KCNAB2	IDE	CAPSL	RAB28	LOC110390281	APTX	CCDC177	RAB28
MTF1	INA	ATP8A1	NPHP4	EXOC6	LMBRD2	STK32B	SNCAIP	DNAJA1	ZFP36L1	STK32B
YRDC	TWNK	BEND4	DIRAS1	MYOF	SKP2	PPP2R2C	SNX2	SMU1	BMF	PPP2R2C
MANEAL	LZTS2	PHOX2B	AJAP1	KIF20B	NADK2	KIAA0232	SNX24	B4GALT1	LOC110401309	KIAA0232
EPHA10	UBTD1	ARAP2	C20H1orf174	SLC16A12	RANBP3L	SORCS2	PPIC	SPINK4	SPRED1	SORCS2
C22H1orf109	ANKRD2	LCORL	DFFB	FAS	SLC1A3	FAM193A	PRDM6	HEMGN	DPH6	FAM193A
RSPO1	HOGA1	LAP3	CEP104	LOC110399612	NIPBL	LOC110397601	CEP120	FOXE1	FOXG1	LOC110397601
GNL2	MORN4	LDB2	LRRC47	SEC31B	CZH5orf42	LOC110397602	POLR1E	XPA	PRKD1	LOC110397602
DNALI1	PI4K2A	TAPT1	CCDC27	PAX2	NUP155	MRPS26	ZBTB5	DGKQ	AKAP6	MRPS26
SNIP1	CNNM1	CRMP1	TP73	TLL2	WDR70	LZTS3	GRHPR	LOC110389999	NPAS3	LZTS3
MEAF6	NKX2-3	SORCS2	WRAP73	LOC110399446	GDNF	ATRN	ZCCHC7	LOC110390311	INSM2	ATRN
LOC110387291	DNTT	FAM193A	TPRG1L	ADK	EGFLAM	LOC110397996	PAX5	ACO1	FOS	LOC110397996
ZC3H12A	HHEX	MXD4	MEGF6	ZNF503	LOC110389904	EXOC6B	MELK	HSD17B4	TGFB3	EXOC6B
COL8A2	EXOC6	LOC110398563	ARHGEF16	LRMDA	LOC110389905	LOC110398722		TNFAIP8	IRF2BPL	LOC110398722
ADPRHL2	SLC16A12	NAT8L	PRDM16	KCNMA1	RICTOR	DYSF		DMXL1	ADCK1	DYSF
TEKT2	FAS	LOC110397422	PLCH2	DLG5	FYB1	ZNF638		DTWD2	NRXN3	ZNF638
AGO3	LOC110399612	NKX1-1	CFAP74	ZMIZ1	DAB2	PAIP2B		SEMA6A	GTF2A1	PAIP2B
LOC110387395	LOC110399468	ATOH8	GABRD	RASGEF1A	PTGER4	NAGK		COMMD10	LOC110401848	NAGK
LOC110387396	SEC31B	LOC110397601	LOC110408529	LOC110399378	TTC33	TEX261		ARL14EPL	PTPN21	TEX261
CLSPN	PAX2	LOC110397602	AGRN	SH2D4B	PRKAA1	ATP6V1B1		LVRN	EML5	ATP6V1B1
C22H1orf216	TLL2	RNF24	HES4	NRG3	RPL37	LOC110400215		AP3S1	FOXN3	LOC110400215
PSMB2	LOC110399446	MRPS26	SAMD11	PARG	C7	LOC110399556		ATG12	KCNK13	LOC110399556
TFAP2E	PPP3CB	ATRN	CASZ1	LOC110399759	C6	LOC110399559		CDO1	BCL11B	LOC110399559
KIAA0319L	ZNF503	LOC110397996	LOC110408587	LDB3	PLCXD3	HMX2		TMED7	CDC42BPB	HMX2
NCDN	LRMDA	EXOC6B	SLC25A34	GRID1	OXCT1	DMBT1		MARVELD2	ZBTB1	DMBT1
LOC110387404	ZCCHC24	LOC110398722	TMEM82	CCDC6	GHR	EMX2		GTF2H2	LOC110402048	EMX2
LOC110387408	SH2D4B	DYSF	FBLIM1	EGR2	CCDC152	VAX1		LOC110389753	MNAT1	VAX1
LOC110387389	NRG3	LOC110398141	SPEN	JMJD1C	SELENOP	SORCS1		LOC110390280	SIX4	SORCS1
SFPQ	PARG	ZNF638	ZBTB17	CTNNA3	ZNF131	SORCS3		BDP1	SIX1	SORCS3
DLGAP3	GRID1	PAIP2B	HSPB7	SPOCK2	NIM1K	UBTD1		MCCC2	DAAM1	UBTD1
TMEM35B	EGR2	NAGK	CLCNKA	PCNT	HMGCS1	ANKRD2		CARTPT	LOC110401954	ANKRD2
LOC110387401	CTNNA3	TEX261	EPHA2	DIP2A	TMEM267	HOGA1		LOC110389661	OTX2	HOGA1
SMIM12	TET1	ATP6V1B1	RSG1	LSS	CZH5orf34	MORN4		KCNN2	KTN1	MORN4
GJA4	ADAMTS14	LOC110400215	FBXO42	TWIST2	PAIP1	PI4K2A		LOC110389662	SAMD4A	PI4K2A
GJB3	PCNT	LOC110399556	SZRD1	LOC110399743	NNT	GOLGA7B		LOC110389664	MDGA2	GOLGA7B
GJB5	DIP2A	HMX2	NECAP2	GBX2	HCN1	CRTAC1		TRIM36	PYGL	CRTAC1
LOC110387432	MCM3AP	HMX3	CROCC	SPAG16	EMB	NKX2-3		PGGT1B	TRIM9	NKX2-3
CSMD2	TWIST2	DMBT1	PAX7	ERBB4	LOC110389706	LOC110399996		CCDC112	GNG2	LOC110399996
C22H1orf94	LOC110399743	EMX2	WNT4	CPS1	PARP8	ZNF518A		FEM1C	BMP4	ZNF518A
LOC110387441	GBX2	VAX1	CDC42	RPE	ISL1	EXOC6		ALDH7A1	PRPF39	EXOC6
SMAP2	ABCA12	SORCS3	C20H1orf50	UNC80	ARL15	SLC16A12		GRAMD2B	TOGARAM1	SLC16A12
RIMS3	SPAG16	TLX1	P3H1	ZNF804A	HSPB3	FAS		ZNF608	VAV3	FAS
NFYC	ERBB4	SLC16A12	CLDN19	FAM171B	SNX18	LOC110399612		CEP120	NEK7	LOC110399612
KCNQ4	CPS1	FAS	LOC110386988	TFPI	LOC110389709	PAX2		POLR1E	KCNT2	PAX2
PEF1	ACADL	LOC110399612	YBX1	TMEFF2	ESM1	TLL2		ZBTB5	LOC110402650	TLL2
LOC110387440	UNC80	SEC31B	PPIH	DNAH7	LOC110390207	LOC110399446		GRHPR	LOC110402544	LOC110399446
ADGRB2	ZNF804A	PAX2	CCDC30	SATB2	LOC110390250	ZP4		ZCCHC7	PLPP6	ZP4
PTP4A2	FAM171B	TLL2	PPCS	SPATS2L	CDC20B	ADK		PAX5	LOC110402699	ADK
KHDRBS1	COL5A2	LOC110399446	ZMYND12	LOC110400690	GPX8	ZNF503			LOC110402903	ZNF503
TMEM39B	LOC110399676	LRMDA	SLC2A1	MPP4	MCIDAS	LRMDA			LOC110402958	LRMDA
MARCKSL1	SPATS2L	ZMIZ1	PHC2	ALS2	CCNO	KCNMA1			PRG4	KCNMA1
HDAC1	CCNYL1	SH2D4B	ZNF362	BMPR2	DHX29	SH2D4B			LOC110402907	SH2D4B
LCK	LOC110400102	PARG	ERMAP	CCNYL1	SKIV2L2	NRG3			LOC110402643	NRG3
FAM167B	HOXD3	GRID1	SVBP	CREB1	PLPP1	PARG			LOC110402461	PARG
LOC110387319	HOXD4	ARID5B	TMEM269	PDE1A	SLC38A9	BMPR1A			LOC110402644	BMPR1A
EIF3I	HOXD8	CTNNA3	CELA3B	ITGA4	DDX4	LOC110400062			FNBP1L	LOC110400062
TMEM234	HOXD9	PCNT	LOC110386990	CCDC141	IL31RA	GRID1			BARHL2	GRID1
DCDC2B	HOXD10	DIP2A	LOC110386991	LOC110400102	IL6ST	ARID5B			LRRC8D	ARID5B
LOC110387321	HOXD11	TWIST2	USP48	HOXD8	ANKRD55	EGR2			LMO4	EGR2
TXLNA	HOXD13	LOC110399743	LOC110408717	HOXD13	MAP3K1	CTNNA3			ADGRL2	CTNNA3
KPNA6	CIR1	GBX2	LOC110408721	SP9	SETD9	MCU			C7H1orf228	MCU
FAM229A	SP9	SPAG16	SLC23A2	OLA1	MIER3	LOC110399663			ZSWIM5	LOC110399663
TSSK3	SP3	CPS1	RASSF2	SP3	LOC110389670	LOC110400363			GPBP1L1	LOC110400363
BSDC1	DLX1	UNC80	DPYSL2	RAPGEF4	GPBP1	ADARB1			FOXD2	ADARB1
ZBTB8B	MYO3B	ZNF804A	PPP2R2A	DLX1	PLK2	PCNT			DMRTB1	PCNT
LOC110387363	KCNH7	FAM171B	RHOBTB2	METAP1D	RAB3C	DIP2A			LOC110402810	DIP2A
ZBTB8A	TMEM198	SPATS2L	PEBP4	HAT1	PDE4D	S100B			LOC110402814	S100B
ZBTB8OS	LOC110399192	CCNYL1	XPO7	SLC25A12	DEPDC1B	LSS			FOXD3	LSS
RBBP4	GMPPA	LOC110400102	DOK2	TLK1	ELOVL7	HDAC4			LOC110402282	HDAC4
SYNC	SPEG	DLX1	GFRA2	MYO3B	ERCC8	TWIST2			SGIP1	TWIST2
KIAA1522	DES	MYO3B	UNC5D	UBR3	NDUFAF2	LOC110399743			WDR78	LOC110399743
YARS	DNPEP	KCNH7	ERLIN2	LOC110399868	SMIM15	LOC110400571			MIER1	LOC110400571
FNDC5	PTPRN	FEV	ADGRA2	LOC110400414	ZSWIM6	AGAP1			SLC35D1	AGAP1
HPCA	DNAJB2	CDK5R2	BRF2	SCN2A	KIF2A	IQCA1			RABGGTB	IQCA1
RNF19B	LOC110400232	PNKD	RAB11FIP1	LOC110400420	DIMT1	SPAG16			MSH4	SPAG16
AZIN2	CDK5R2	DIRC2	LOC110387056	GRB14	IPO11	ERBB4			SGF29	ERBB4
AK2	WNT10A	C1QL2	LOC110387061	KCNH7	LRRC70	CPS1			FAM155B	CPS1
NDUFS5	PNKD	DPP10	ADRB3	FAP	HTR1A	ACADL			BCORL1	ACADL
MACF1	TNS1	ZEB2	EIF4EBP1	SLC4A10	RNF180	RPE			TSC22D3	RPE
LOC110387341	2004-03-01	NEB	LOC110387058	TMEM198	RGS7BP	UNC80			LOC110403230	UNC80
LOC110387340	INHBB	RPRM	ASH2L	ASIC4	SREK1IP1	ZNF804A			CCNB3	ZNF804A
PPIE	DIRC2	ACVR1	STAR	DNAJB2	CWC27	FAM171B			GLRA4	FAM171B
PABPC4	CCDC14	UPP2	LSM1	LOC110400232	ADAMTS6	TFPI			DKC1	TFPI
HEYL	CFAP221	LOC110399654	BAG4	ZFAND2B	LOC110389813	TMEFF2			GDPD2	TMEFF2
NT5C1A	C1QL2	ANO3	DDHD2	PNKD	CENPK	SATB2			HTR2C	SATB2
HPCAL4	EN1	CCDC34	PLPP5	2004-03-01	PPWD1	SPATS2L			MBNL3	SPATS2L
LOC110387478	THSD7B	BDNF	FGFR1	LOC110399220	TRIM23	LOC110400698			LOC110403199	LOC110400698
TRIT1	ZEB2	LOC110400847	TACC1	CNTNAP5	TRAPPC13	BMPR2			MMGT1	BMPR2
MYCL	ORC4	LOC110400850	PLEKHA2	DIRC2	SGTB	CCNYL1			SLC9A6	CCNYL1
MFSD2A	MBD5	LOC110400869	TM2D2	ZNF148	NLN	RAPH1			ARHGEF6	RAPH1
CAP1	NEB	GRK2	ADAM9	C1QL2	ERBIN	C5H2orf80			PCDH19	C5H2orf80
PPT1	RPRM	ANKRD13D	LOC110387021	DPP10	SREK1	LOC110400102			ZNF711	LOC110400102
RPL11	NR4A2	LOC110401194	LOC110387038	SLC35F5	LOC110389720	HOXD13			LOC110403333	HOXD13
ELOA	ACVR1	RAD9A	IDO2	CCNT2	MAST4	SP3			POU3F4	SP3
FEZ1	DAPL1	PPP1CA	C21H8orf4	THSD7B	PIK3R1	RAPGEF4			LOC110403235	RAPGEF4
PKNOX2	BAZ2B	CARNS1	ZMAT4	LRP1B	SLC30A5	DLX1			LOC110403157	DLX1
TMEM218	2007-03-01	LOC110401200	SFRP1	ZEB2	CCNB1	MYO3B			LOC110403156	MYO3B
SLC37A2	LOC110399654	LOC110400863	GOLGA7	NEB	CENPH	LOC110400142			LOC110403292	LOC110400142
CCDC15	ANO3	OSBP	GINS4	RPRM	MRPS36	GALNT3			SLC16A2	GALNT3
HEPACAM	CCDC34	PATL1	LOC110387098	NR4A2	CDK7	KCNH7			AMMECR1	KCNH7
ROBO4	BDNF	STX3	GPAT4	ACVR1	SERINC5	FAP			COL4A6	FAP
ROBO3	LOC110400847	LOC110400873	NKX6-3	UPP2	THBS4	SLC4A10			STAG2	SLC4A10
MSANTD2	GRK2	PRPF19	LOC110387117	TANC1	MTX3	TBR1			GRIA3	TBR1
ESAM	ANKRD13D	CPSF7	DGUOK	LOC110399654	CMYA5	CHPF			SLC25A5	CHPF
NRGN	LOC110401194	SYT7	FER1L5	ANO3	PAPD4	LOC110400147			RNF128	LOC110400147
PANX3	POLD4	LOC110401482	ANKRD39	CCDC34	LOC110390288	ASIC4			HMGB3	ASIC4
RPUSD4	LOC110400877	RAB15	SEMA4C	BDNF	DMGDH	LOC110399192			MAMLD1	LOC110399192
HYLS1	RAD9A	PLEKHG3	FAM178B	LOC110400847	ARSB	GMPPA			SHF	GMPPA
PUS3	PPP1CA	NDUFV1	SNRNP200	GRK2	LHFPL2	SPEG			NEO1	SPEG
VSIG10L2	CARNS1	CABP2	CIAO1	ANKRD13D	SCAMP1	DES			LOXL1	DES
CDON	LOC110401200	CDK2AP2	TMEM127	LOC110401194	AP3B1	DNPEP			LOC110403949	DNPEP
CHEK1	LOC110400863	LOC110401212	STARD7	POLD4	TBCA	PTPRN			LOC110403910	PTPRN
STT3A	OSBP	PRMT3	LOC110387077	LOC110400877	OTP	DNAJB2			PTPN9	DNAJB2
EI24	PATL1	ANO5	DDX56	RAD9A	SV2C	LOC110399194			SNUPN	LOC110399194
FOXRED1	STX3	LUZP2	LOC110387026	PPP1CA	POC5	LOC110400232			SNX33	LOC110400232
SRPRA	LOC110400873	LOC110401880	SFTPB	CARNS1	ANKDD1B	STK16			LINGO1	STK16
FAM118B	PRPF19	LOC110401226	GGCX	LOC110401200	POLK	GLB1L			HMG20A	GLB1L
TIRAP	CPSF7	KCNA4	MAT2A	LOC110400863	COL4A3BP	ANKZF1			RCN2	ANKZF1
DCPS	SDHAF2	IPO7	LOC110387127	OSBP	MED18	ATG9A			SCAPER	ATG9A
ST3GAL4	LOC110401482	LMO1	GMCL1	PATL1	HMGCR	ABCB6			RORA	ABCB6
KIRREL3	RAB15	OTOG	HK2	STX3	ANKRD31	ZFAND2B			THSD4	ZFAND2B
ETS1	CABP2	PTPRJ	FIGLA	PRPF19	GCNT4	CDK5R2			RNF111	CDK5R2
FLI1	CDK2AP2	TNNT3	ADD2	LOC110401482	FAM169A	INHBB			SLTM	INHBB
KCNJ5	LOC110401212	MOB2	SNRNP27	RAB15	NSA2	GLI2			RFX7	GLI2
KCNJ1	LOC110401422	MUC2	MXD1	NDUFV1	GFM2	DIRC2			ONECUT1	DIRC2
ARHGAP32	PRMT3	TSPAN4	C21H2orf42	CABP2	HEXB	ADCY5			HDGFL3	ADCY5
BARX2	NELL1	LOC110401656	TIA1	CDK2AP2	ENC1	MARCO			TLNRD1	MARCO
TMEM45B	ANO5	LOC110401661	PCYOX1	LOC110401212	ARHGEF28	EN1			MEF2A	EN1
LOC110387676	GAS2	LOC110401660	SNRPG	PRMT3	TMEM174	DPP10			SKOR1	DPP10
APLP2	LUZP2	LOC110401256	FAM136A	ANO5	TMEM171	THSD7B			CALML4	THSD7B
PRDM10	KCNA4	LOC110401663	TGFA	GAS2	FCHO2	LRP1B			ANP32A	LRP1B
NFRKB	MPPED2	LOC110401658	LRRTM4	LUZP2	TNPO1	ZEB2			CTDSPL2	ZEB2
ST14	PAX6	P2RX3	LOC110387032	KCNA4	LOC110390225	NEB			ZNF710	NEB
ZBTB44	CCDC73	SSRP1	LOC110387179	MPPED2	PTCD2	RPRM			SEMA4B	RPRM
ADAMTS8	ZNF143	FGF4	GPAT2	PAX6	MRPS27	NR4A2			MAN2A2	NR4A2
ADAMTS15	IPO7	CD44	ADRA2B	WT1	TMEM252	ACVR1			FES	ACVR1
SNX19	PSMA1	C6H11orf49	ELMOD3	CCDC73	PGM5	UPP2			LOC110403725	UPP2
LOC110387644	PDE3B	CHRM4	RETSAT	SYT9	LOC110389938	LOC110399654			SERF2	LOC110399654
OPCML	OTOG	PHF21A	LOC110387106	SBF2	DOCK8	BBOX1			LOC110403811	BBOX1
IGSF9B	PTPRJ	DLL4	TGOLN2	IPO7	KANK1	ANO3			PPIP5K1	ANO3
JAM3	CDKN1C	MGA	TCF7L1	LMO1	DMRT1	FIBIN			TCF4	FIBIN
NCAPD3	ASCL2	CAPN3	DBNL	PSMA1	DMRT3	CCDC34			LOC110390385	CCDC34
VPS26B	TNNT3	ZNF106	CAPG	PDE3B	DMRT2	BDNF			ATP8B1	BDNF
THYN1	MOB2	MAP3K9	AEBP1	SOX6	SMARCA2	METTL15			NARS	METTL15
ACAD8	MUC2	CCDC177	POLD2	OTOG	VLDLR	LOC110400847			FECH	LOC110400847
GLB1L2	TSPAN4	SPRED1	LOC110387122	PTPRJ	KCNV2	LOC110400864			ONECUT2	LOC110400864
B3GAT1	LOC110401656	DPH6	GCK	CDKN1C	PUM3	KDM2A			WDR7	KDM2A
LOC110387542	LOC110401661	PRKD1	YKT6	TNNT3	RFX3	GRK2			TXNL1	GRK2
SORL1	LOC110401660	AKAP6	CAMK2B	MOB2	GLIS3	ANKRD13D			NEDD4L	ANKRD13D
SC5D	LOC110401256	NPAS3	NUDCD3	MUC2	SLC1A1	LOC110401194			ALPK2	LOC110401194
TECTA	LOC110401663	INSM2	PPIA	TSPAN4	CDC37L1	POLD4			MALT1	POLD4
TBCEL	LOC110401658	TGFB3	ZMIZ2	BEST1	AK3	LOC110400877			ZNF532	LOC110400877
GRIK4	LOC110401659	ADCK1	OGDH	FTH1	RCL1	RAD9A			SEC11C	RAD9A
ARHGEF12	ZFP91	NRXN3	LOC110387108	LOC110401656	JAK2	PPP1CA			GRP	PPP1CA
LOC110387800	LPXN	FOXN3	CKAP2L	LOC110401661	LOC110390304	CARNS1			RAX	CARNS1
LOC110387801	SMTNL1	KCNK13	LOC110387155	LOC110401660	LOC110389954	LOC110401200			CPLX4	LOC110401200
POU2F3	TIMM10	BCL11B	SLC20A1	LOC110401256	PDCD1LG2	LOC110400863			LMAN1	LOC110400863
OAF	RTN4RL2	CDC42BPB	ANXA4	LOC110401663	RIC1	OSBP			ACAA2	OSBP
NECTIN1	P2RX3	ZBTB42	LOC110387034	LOC110401658	ERMP1	PATL1			LIPG	PATL1
LOC110387553	SSRP1	ZBTB1	LIN28A	RTN4RL2	LOC110389768	PRPF19			LOC110389413	PRPF19
THY1	FGF4	MNAT1	CRYBG2	P2RX3	MLANA	TKFC			CZH18orf32	TKFC
USP2	SHANK2	SIX4	UBXN11	CCND1	KIAA2026	LOC110400858			DYM	LOC110400858
MFRP	CD44	SIX1	SERINC2	FGF4	GLDC	TMEM138			SMAD7	TMEM138
C1QTNF5	FJX1	LOC110401954	SCMH1	PPFIA1	KDM4C	TMEM216			CTIF	TMEM216
RNF26	MYBPC3	KTN1	CTPS1	SHANK2	LOC110390137	CPSF7			ZBTB7C	CPSF7
MCAM	C6H11orf49	SAMD4A	LUZP1	LOC110401010	PTPRD	TCIRG1			SMAD2	TCIRG1
CBL	CHRM4	MDGA2	LOC110387356	CAPRIN1	LOC110389490	NDUFS8			ST8SIA5	NDUFS8
CCDC153	PHF21A	PYGL	ZDHHC18	ABTB2	LOC110390255	LOC110401244			LOXHD1	LOC110401244
PDZD3	MGA	TRIM9	SFN	CAT	TYRP1	LOC110401243			RNF165	LOC110401243
NLRX1	CAPN3	GNG2	GPN2	CD44	LURAP1L	UNC93B1			CZH18orf25	UNC93B1
ABCG4	ZNF106	FERMT2	GPATCH3	FJX1	MPDZ	LOC110401482			HAUS1	LOC110401482
HINFP	MAP3K9	BMP4	NR0B2	LRRC4C	LOC110389957	SPTB			ATP5A1	SPTB
COLCA2	FSIP1	VAV3	NUDC	HSD17B12	NFIB	CABP2			PSTPIP2	CABP2
NFKBID	SPRED1	KCNT2	KDF1	PRDM11	ZDHHC21	CDK2AP2			EPG5	CDK2AP2
KMT2A	MEIS2	LOC110402650	TRNP1	FUT8	CER1	PITPNM1			SIGLEC15	PITPNM1
UBE4A	DPH6	CRIP2	FAM46B	CHRM4	FREM1	AIP			LOC110389671	AIP
LOC110387549	STXBP6	LOC110402544	SLC9A1	PHF21A	TTC39B	LOC110401212			LOC110389673	LOC110401212
CLDN25	FOXG1	LOC110402699	WDTC1	DLL4	SNAPC3	PLCB2			SYT4	PLCB2
USP28	PRKD1	LOC110402903	TMEM222	MGA	PSIP1	LOC110401214			RIT2	LOC110401214
SIDT2	AKAP6	CACNA1E	SYTL1	TTBK2	CCDC171	LOC110401424			PIK3C3	LOC110401424
TAGLN	NPAS3	LHX4	MAP3K6	DPF3	BNC2	LOC110401425			CELF4	LOC110401425
PCSK7	TGFB3	LOC110402958	CD164L2	MAP3K9	CNTLN	LOC110401949			KIAA1328	LOC110401949
RNF214	ADCK1	LOC110402637	WASF2	GALNT16	SH3GL2	NAV2			TPGS2	NAV2
BACE1	NRXN3	PRG4	AHDC1	VTI1B	ADAMTSL1	PRMT3			LOC110389312	PRMT3
CEP164	GTF2A1	LOC110402907	FGR	LOC110401302	SAXO1	NELL1			LOC110390217	NELL1
DSCAML1	FOXN3	LOC110402723	LOC110387524	GPHN	HAUS6	ANO5			LOC110390062	ANO5
FXYD2	KCNK13	MARS	FAM76A	FSIP1	PLIN2	LUZP2			NOL6	LUZP2
LOC110387601	BCL11B	LOC110402643	SESN2	RYR3	DENND4C	LOC110401880			UBE2R2	LOC110401880
TMPRSS13	BEGAIN	LOC110402461	PHACTR4	LOC110401113	RPS6	LOC110401226			UBAP2	LOC110401226
IL10RA	CDC42BPB	LOC110402644	RCC1	RASGRP1	ACER2	LOC110401948			LOC110389496	LOC110401948
TMPRSS4	ZBTB42	SELENOF	ASAP3	SPRED1	SLC24A2	LOC110401639			DCAF12	LOC110401639
SCN4B	ZBTB1	RNF220	E2F2	LOC110401843	MLLT3	KCNA4			UBAP1	KCNA4
SCN2B	LOC110402048	C7H1orf228	LOC110387485	MEIS2	FOCAD	MPPED2			KIF24	MPPED2
LOC110387600	SIX1	ZSWIM5	ID3	C6H15orf41	HACD4	PAX6			NUDT2	PAX6
MPZL3	SIX6	FOXD2	LOC110387419	LOC110401844	LOC110390131	WT1			LOC110389294	WT1
MPZL2	C6H14orf39	DMRTB1	YTHDF2	DPH6	TJP2	FAR1			LOC110389682	FAR1
CD3E	DAAM1	GLIS1	GMEB1	STXBP6	FXN	SBF2			LOC110389291	SBF2
LOC110387606	LOC110401954	LOC110402810	LOC110387293	NOVA1	PIP5K1B	SWAP70			CZH9orf24	SWAP70
ZW10	OTX2	FOXD3	TAF12	FOXG1	LOC110390258	ZNF143			FAM219A	ZNF143
TMPRSS5	KTN1	LOC110402282	RAB42	PRKD1	LOC110389769	IPO7			DNAI1	IPO7
ARCN1	SAMD4A	SGIP1	TMEM200B	STRN3	FAM189A2	LMO1			ENHO	LMO1
IFT46	MDGA2	WDR78	UTP11	AP4S1	APBA1	PSMA1			DCTN3	PSMA1
LOC110387593	PYGL	RABGGTB	FHL3	NUBPL	PTAR1	PDE3B			ARID3C	PDE3B
LOC110387733	TRIM9	MSH4	SF3A3	AKAP6	MAMDC2	OTOG			SIGMAR1	OTOG
BTG4	GNG2	SGF29	LOC110387283	NPAS3	SMC5	PTPRJ			GALT	PTPRJ
C23H11orf88	BMP4	ZC4H2	INPP5B	SRP54	TRPM3	TSPAN32			CNTFR	TSPAN32
DDX6	PRPF39	ZC3H12B	MTF1	INSM2	TMEM2	ASCL2			IL11RA	ASCL2
CXCR5	TOGARAM1	LAS1L	YRDC	RALGAPA1	ABHD17B	TNNT3			LOC110390318	TNNT3
BCL9L	NTNG1	BCORL1	MANEAL	MIPOL1	CZH9orf85	MOB2			LOC110390233	MOB2
CCDC84	VAV3	TSC22D3	EPHA10	TTC6	GDA	BRSK2			LOC110390358	BRSK2
RPS25	KCNT2	FAAH2	C22H1orf109	GEMIN2	ZFAND5	MUC2			PHF24	MUC2
TRAPPC4	LOC110402650	LOC110403230	RSPO1	TRAPPC6B	TMC1	TSPAN4			DNAJB5	TSPAN4
SLC37A4	LOC110402544	CCNB3	GNL2	PNN	ALDH1A1	LOC110401656			VCP	LOC110401656
HYOU1	LOC110402699	DGKK	DNALI1	ENTPD5	LOC110389853	LOC110401661			FANCG	LOC110401661
PHLDB1	LOC110402903	SHROOM4	SNIP1	BBOF1	RORB	LOC110401660			PIGO	LOC110401660
LOC110387621	CACNA1E	GLRA4	MEAF6	TGFB3	TRPM6	LOC110401256			STOML2	LOC110401256
SMG5	LHX4	DKC1	LOC110387291	IRF2BPL	CZH9orf40	LOC110401663			FAM214B	LOC110401663
CCT3	LOC110402958	FOXO4	ZC3H12A	ADCK1	CARNMT1	LOC110401658			UNC13B	LOC110401658
DCAF8	LOC110402925	GDPD2	GRIK3	NRXN3	NMRK1	RTN4RL2			LOC110389888	RTN4RL2
LOC110388029	PRG4	HTR2C	CSF3R	CEP128	OSTF1	P2RX3			RUSC2	P2RX3
LOC110387816	LOC110402907	MBNL3	MRPS15	GTF2A1	PCSK5	SSRP1			LOC110389940	SSRP1
NAXE	LOC110402723	PHF6	OSCP1	LOC110401848	RFK	CCND1			NPR2	CCND1
GPATCH4	MARS	ARHGEF6	LSM10	FLRT2	GCNT1	FGF4			MSMP	FGF4
UBQLN4	LOC110402643	ZIC3	STK40	EML5	PRUNE2	CD44			LOC110389945	CD44
LAMTOR2	LOC110402461	PCDH19	EVA1B	TTC8	FOXB2	FJX1			CREB3	FJX1
RAB25	LOC110402457	LOC110403333	THRAP3	FOXN3	VPS13A	ALX4			TLN1	ALX4
LOC110387890	LOC110402644	POU3F4	MAP7D1	EFCAB11	LOC110390259	CHRM4			TPM2	CHRM4
MEX3A	ADGRL2	LOC110403157	COL8A2	TDP1	LOC110389577	PHF21A			LOC110390006	PHF21A
LOC110388003	TIE1	LOC110403156	ADPRHL2	KCNK13	LOC110390260	DLL4			CA9	DLL4
LOC110387997	MPL	COL4A6	TEKT2	CALM1	CEP78	RPAP1			LOC110389691	RPAP1
LOC110388023	RNF220	STAG2	AGO3	RPS6KA5	PSAT1	LOC110401182			ARHGEF39	LOC110401182
LOC110387972	C7H1orf228	HMGB3	LOC110387395	C6H14orf159	LOC110390261	MGA			MRPL17	MGA
KIRREL	ZSWIM5	NEO1	LOC110387396	ITPK1	TLE4	RGS6			CCBE1	RGS6
LOC110387938	TAL1	LOXL1	CLSPN	AK7	LOC110389585	SIPA1L1			PMAIP1	SIPA1L1
LOC110387928	FOXD2	LOC110403949	C22H1orf216	PAPOLA	LOC110390262	MAP3K9			GOLPH3	MAP3K9
LOC110387825	LOC110402371	CLK3	PSMB2	VRK1	RASEF	RAD51B			MTMR12	RAD51B
ARHGEF11	ELAVL4	LOC110403910	TFAP2E	BCL11B	FRMD3	GPHN			ZFR	GPHN
PEAR1	CDKN2C	LINGO1	KIAA0319L	EML1	IDNK	AVEN			SUB1	AVEN
NTRK1	DMRTB1	RCN2	NCDN	RCOR1	UBQLN1	RYR3			NPR3	RYR3
INSRR	GLIS1	HDGFL3	CSMD2	CDC42BPB	GKAP1	LOC110401113			TARS	LOC110401113
LOC110387943	LOC110402810	MEF2A	LOC110387441	NUDT14	KIF27	SPRED1			ADAMTS12	SPRED1
SH2D2A	LOC110402814	MAP2K5	SMAP2	ZBTB1	CZH9orf64	LOC110401844			C1QTNF3	LOC110401844
PRCC	FOXD3	SKOR1	RIMS3	LOC110402048	HNRNPK	DPH6			RAI14	DPH6
ISG20L2	LOC110402282	CALML4	NFYC	LOC110401954	RMI1	AQR			RAD1	AQR
BCAN	SGIP1	CLN6	KCNQ4	KTN1	SLC28A3	STXBP6			BRIX1	STXBP6
MEF2D	WDR78	TLE3	TINAGL1	SAMD4A	NTRK2	FOXG1			DNAJC21	FOXG1
INTS3	SLC35D1	ANPEP	PEF1	MDGA2	AGTPBP1	PRKD1			AGXT2	PRKD1
NPR1	GADD45A	LOC110403648	LOC110387440	VCPKMT	NAA35	NUBPL			PRLR	NUBPL
ILF2	RABGGTB	ZNF710	ADGRB2	PYGL	GOLM1	AKAP6			SPEF2	AKAP6
SNAPIN	MSH4	SEMA4B	PTP4A2	TRIM9	ISCA1	NPAS3			IL7R	NPAS3
LOC110387828	SGF29	CIB1	KHDRBS1	BMP4	ZCCHC6	INSM2			CAPSL	INSM2
S100A16	FAM155B	GDPGP1	TMEM39B	PRPF39	GAS1	ENTPD5			LMBRD2	ENTPD5
LOC110388012	BCORL1	TTLL6	MARCKSL1	TOGARAM1	CZH9orf3	BBOF1			SKP2	BBOF1
LOC110388011	XPNPEP2	HDDC3	HDAC1	KLHL28	FANCC	TGFB3			NADK2	TGFB3
LOC110388001	TSC22D3	MAN2A2	LCK	NTNG1	PTCH1	ADCK1			RANBP3L	ADCK1
LOC110388006	LOC110403230	FES	FAM167B	VAV3	ERCC6L2	NRXN3			SLC1A3	NRXN3
JTB	CCNB3	PPIP5K1	LOC110387319	LHX9	HSD17B3	TSHR			NIPBL	TSHR
RPS27	GLRA4	TP53BP1	EIF3I	KCNT2	SLC35D2	GTF2A1			CZH5orf42	GTF2A1
NUP210L	DKC1	TUBGCP4	TMEM234	LOC110402650	ZNF367	FOXN3			NUP155	FOXN3
TPM3	GDPD2	IQGAP1	DCDC2B	LOC110402544	HABP4	EFCAB11			WDR70	EFCAB11
LOC110387964	HTR2C	TCF4	LOC110387321	LOC110402699	CDC14B	KCNK13			GDNF	KCNK13
C24H1orf189	MBNL3	ATP8B1	TXLNA	LOC110402903	AAED1	CALM1			EGFLAM	CALM1
C24H1orf43	MMGT1	NARS	KPNA6	LMX1A	LOC110390244	ATXN3			LOC110389904	ATXN3
UBAP2L	SLC9A6	FECH	LOC110387363	LOC110402958	S1PR3	LOC110401124			LOC110389905	LOC110401124
HAX1	ARHGEF6	ONECUT2	ZBTB8OS	PRG4	SHC3	AK7			RICTOR	AK7
AQP10	ZIC3	ST8SIA3	RBBP4	SWT1	CKS2	PAPOLA			FYB1	PAPOLA
ATP8B2	PCDH19	WDR7	SYNC	LOC110402907	SECISBP2	BCL11B			DAB2	BCL11B
CLK2	ZNF711	TXNL1	KIAA1522	LOC110402643	SEMA4D	CDC42BPB			PTGER4	CDC42BPB
HCN3	LOC110403333	NEDD4L	YARS	LOC110402461	GADD45G	TDRD9			TTC33	TDRD9
FDPS	POU3F4	MALT1	FNDC5	COL11A1	DIRAS2	PPP2R5E			PRKAA1	PPP2R5E
RUSC1	LOC110403157	ZNF532	HPCA	OLFM3	SYK	SIX1			RPL37	SIX1
ASH1L	LOC110403156	SEC11C	RNF19B	VCAM1	LOC110390198	LOC110401509			C7	LOC110401509
DAP3	KLF8	GRP	AZIN2	RTCA	AUH	LOC110401954			C6	LOC110401954
MSTO1	AMMECR1	RAX	AK2	LOC110402644	NFIL3	KTN1			PLCXD3	KTN1
LOC110387903	COL4A6	CPLX4	NDUFS5	CNN3	LOC110389348	SAMD4A			OXCT1	SAMD4A
SYT11	HMGB3	LMAN1	MACF1	DNTTIP2	LOC110389351	MDGA2			GHR	MDGA2
RIT1	MAMLD1	ACAA2	LOC110387341	CCDC18	ROR2	LRR1			CCDC152	LRR1
KIAA0907	NEO1	LIPG	LOC110387340	MTF2	SPTLC1	PYGL			SELENOP	PYGL
EFCAB12	LOXL1	LOC110389413	PPIE	GFI1	CDC42SE2	TRIM9			ZNF131	TRIM9
HORMAD1	CLK3	CZH18orf32	PABPC4	HFM1	CHSY3	BMP4			NIM1K	BMP4
GOLPH3L	ISLR2	DYM	HEYL	LRRC8D	LOC110390314	PRPF39			HMGCS1	PRPF39
ENSA	SNUPN	SMAD7	NT5C1A	SELENOF	KIAA1024L	TOGARAM1			TMEM267	TOGARAM1
MCL1	SNX33	CTIF	HPCAL4	CYR61	ADAMTS19	KLHL28			CZH5orf34	KLHL28
ECM1	LINGO1	ZBTB7C	LOC110387478	PRKACB	LOC110389809	VAV3			PAIP1	VAV3
CADM3	RCN2	SMAD2	TRIT1	TTLL7	ISOC1	KIF14			NNT	KIF14
IGSF9	RFX7	ST8SIA5	MYCL	ADGRL2	SLC27A6	ZNF281			HCN1	ZNF281
TAGLN2	PRTG	LOXHD1	MFSD2A	DNAJB4	YTHDC2	KCNT2			EMB	KCNT2
CFAP45	ONECUT1	RNF165	ELOA	AK5	MCC	LOC110402650			LOC110389706	LOC110402650
SDHC	HDGFL3	CZH18orf25	PITHD1	ST6GALNAC3	DCP2	LOC110402544			PARP8	LOC110402544
MPZ	RGMA	HAUS1	LYPLA2	MPL	REEP5	LOC110402699			ISL1	LOC110402699
NR1I3	NR2F2	ATP5A1	GALE	CDC20	SRP19	LOC110402903			ITGA1	LOC110402903
TOMM40L	MEF2A	SYT4	HMGCL	C7H1orf228	APC	LOC110402958			PELO	LOC110402958
LOC110387860	SMAD6	RIT2	HEPACAM	ZSWIM5	EPB41L4A	LOC110402877			ITGA2	LOC110402877
UFC1	SKOR1	PIK3C3	ROBO4	GPBP1L1	STARD4	PRG4			LOC110389639	PRG4
USP21	CALML4	CELF4	ROBO3	FOXD2	CAMK4	HMCN1			MOCS2	HMCN1
B4GALT3	CTDSPL2	KIAA1328	MSANTD2	LOC110402371	WDR36	LOC110402907			FST	LOC110402907
LOC110387837	ZNF710	TPGS2	ESAM	ELAVL4	SLC25A46	LOC110402723			ARL15	LOC110402723
ADAMTS4	MAN2A2	LOC110389312	NRGN	DMRTA2	MAN2A1	MARS			LOC110389709	MARS
NDUFS2	FES	LOC110390217	PANX3	FAF1	PJA2	LOC110402643			ESM1	LOC110402643
LOC110387850	FURIN	LOC110390062	RPUSD4	DMRTB1	FER	LOC110402461			LOC110390207	LOC110402461
ARNT	PPIP5K1	NOL6	HYLS1	GLIS1	FBXL17	COL11A1			LOC110390250	COL11A1
SETDB1	TCF4	UBE2R2	PUS3	SSBP3	EFNA5	LOC110402644			CDC20B	LOC110402644
MINDY1	ATP8B1	UBAP2	VSIG10L2	LOC110402810	LOC110390265	MTF2			GPX8	MTF2
LYSMD1	NARS	LOC110389496	CDON	LOC110402814	LOC110390266	GFI1			MCIDAS	GFI1
SCNM1	FECH	DCAF12	CHEK1	NFIA	NUDT12	BARHL2			CCNO	BARHL2
TMOD4	ONECUT2	UBAP1	STT3A	FOXD3	CZH5orf30	LMO4			DHX29	LMO4
VPS72	ST8SIA3	KIF24	EI24	CACHD1	PPIP5K2	PRKACB			SKIV2L2	PRKACB
PIP5K1A	WDR7	NUDT2	FOXRED1	LOC110402282	GIN1	TTLL7			PLPP1	TTLL7
PSMD4	TXNL1	LOC110389294	SRPRA	SGIP1	PAM	ADGRL2			SLC38A9	ADGRL2
ZNF687	NEDD4L	LOC110389682	FAM118B	WDR78	SLCO4C1	C7H1orf228			DDX4	C7H1orf228
PI4KB	ALPK2	LOC110389291	TIRAP	SLC35D1	LOC110389992	RPS8			IL31RA	RPS8
RFX5	MALT1	CZH9orf24	SNX19	NEGR1	ST8SIA4	BEST4			IL6ST	BEST4
LOC110387893	ZNF532	FAM219A	LOC110387644	RABGGTB	FAM174A	LOC110402615			ANKRD55	LOC110402615
LOC110387895	SEC11C	DNAI1	IGSF9B	MSH4	LOC110390100	PLK3			MAP3K1	PLK3
CGN	GRP	DCTN3	JAM3	AR	LOC110390268	TCTEX1D4			SETD9	TCTEX1D4
TUFT1	RAX	ARID3C	NCAPD3	FAM155B	CHD1	BTBD19			MIER3	BTBD19
SNX27	CPLX4	SIGMAR1	GRAMD1B	BCORL1	RGMB	ZSWIM5			LOC110389670	ZSWIM5
CELF3	LMAN1	GALT	LOC110387542	UTP14A	RIOK2	GPBP1L1			GPBP1	GPBP1L1
RIIAD1	ACAA2	CNTFR	ARHGEF12	ZDHHC9	LIX1	TMEM69			PLK2	TMEM69
MRPL9	LIPG	IL11RA	USP2	LOC110403230	LOC110390269	FOXD2			RAB3C	FOXD2
TDRKH	LOC110389413	LOC110390318	MFRP	GLRA4	LNPEP	LOC110402371			PDE4D	LOC110402371
RORC	CZH18orf32	LOC110390233	C1QTNF5	DKC1	SHB	DMRTB1			DEPDC1B	DMRTB1
LOC110387810	DYM	LOC110390358	RNF26	NONO	RNF38	GLIS1			ELOVL7	GLIS1
S100A10	SMAD7	PHF24	CBL	ZMYM3	TRIM14	LOC110402810			ERCC8	LOC110402810
DEDD	CTIF	DNAJB5	CCDC153	GDPD2	NANS	LOC110402814			NDUFAF2	LOC110402814
NIT1	ZBTB7C	VCP	PDZD3	MBNL3	CLTA	FOXD3			ZSWIM6	FOXD3
PFDN2	SMAD2	FANCG	NLRX1	MMGT1	GNE	LOC110402282			KIF2A	LOC110402282
LOC110387806	ST8SIA5	PIGO	ABCG4	SLC9A6	LOC110389939	SGIP1			DIMT1	SGIP1
LOC110388269	LOXHD1	STOML2	HINFP	ARHGEF6	CPLX1	WDR78			IPO11	WDR78
MICAL1	RNF165	FAM214B	COLCA2	PCDH19	PCGF3	SLC44A5			LRRC70	SLC44A5
SMPD2	CZH18orf25	UNC13B	NFKBID	DIAPH2	MFSD7	RABGGTB			ADAMTS6	RABGGTB
TEAD3	HAUS1	LOC110389888	POU2AF1	DACH2	TRABD2A	SGF29			LOC110389813	SGF29
TULP1	ATP5A1	RUSC2	TTC36	LOC110403045	PIGG	AR			CENPK	AR
FKBP5	PSTPIP2	LOC110389940	KMT2A	ZNF711	GAK	BCORL1			PPWD1	BCORL1
ARMC12	EPG5	LOC110389945	LOC110387620	LOC110403333	LOC110390234	LOC110403230			TRIM23	LOC110403230
CLPS	SIGLEC15	CREB3	LOC110387619	POU3F4	TMEM175	CCNB3			TRAPPC13	CCNB3
LHFPL5	LOC110389671	TLN1	CADM1	LOC110403157	ATP5I	DKC1			SGTB	DKC1
SRPK1	LOC110389673	TPM2	SIK3	LOC110403156	PDE6B	GDPD2			NLN	GDPD2
SLC26A8	SETBP1	LOC110390006	PAFAH1B2	AMMECR1	LOC110389719	HTR2C			ERBIN	HTR2C
MAPK14	SYT4	CA9	SIDT2	LOC110403345	IDUA	LOC110403199			SREK1	LOC110403199
MAPK13	RIT2	LOC110389691	TAGLN	IRS4	SLC26A1	ARHGEF6			LOC110389720	ARHGEF6
BRPF3	PIK3C3	ARHGEF39	PCSK7	COL4A5	CHRNA6	ZNF711			MAST4	ZNF711
TBC1D22B	CELF4	MRPL17	RNF214	COL4A6	CHRNB3	LOC110403333			PIK3R1	LOC110403333
PIM1	KIAA1328	CCBE1	DSCAML1	GRIA3	LOC110390308	POU3F4			SLC30A5	POU3F4
CACNA1S	TPGS2	PMAIP1	FXYD2	IL1RAPL2	THAP1	LOC110403235			CCNB1	LOC110403235
KIF21B	LOC110389312	GOLPH3	LOC110387601	RNF128	HOOK3	KLF8			CENPH	KLF8
ELF3	LOC110390217	MTMR12	TMPRSS13	GPR50	KCMF1	LOC110403292			MRPS36	LOC110403292
ZC3H11A	UBAP2	ZFR	IL10RA	HMGB3	FNTA	STAG2			CDK7	STAG2
NELFE	LOC110389496	SUB1	TMPRSS4	MAMLD1	FUT10	TMEM255A			SERINC5	TMEM255A
SKIV2L	DCAF12	NPR3	SCN4B	NEO1	NRG1	IL1RAPL2			THBS4	IL1RAPL2
KLHL12	UBAP1	TARS	SCN2B	LOXL1	SLC44A1	HMGB3			MTX3	HMGB3
RABIF	KIF24	ADAMTS12	LOC110387600	SNUPN	FSD1L	MAMLD1			CMYA5	MAMLD1
LOC110388184	NUDT2	RAI14	BCL9L	SNX33	FKTN	NEO1			PAPD4	NEO1
KDM5B	LOC110389294	RAD1	CCDC84	LINGO1	TAL2	LOXL1			LOC110390288	LOXL1
TMEM183A	DNAI1	BRIX1	RPS25	RCN2	TMEM38B	SNX33			LOC110389382	SNX33
PPFIA4	ENHO	DNAJC21	TRAPPC4	ISL2	ZNF462	CSPG4			LOC110389737	CSPG4
ADIPOR1	RPP25L	AGXT2	SLC37A4	VPS13C	LOC110389316	LINGO1			DMGDH	LINGO1
TIMM17A	DCTN3	PRLR	HYOU1	FAM189A1	RAD23B	RCN2			ARSB	RCN2
LMOD1	ARID3C	SPEF2	PHLDB1	TJP1	KLF4	SCAPER			LHFPL2	SCAPER
SHISA4	SIGMAR1	IL7R	SMG5	LRRC49	CZH5orf63	VPS13C			SCAMP1	VPS13C
C25H1orf106	GALT	CAPSL	CCT3	MINDY2	MEGF10	TJP1			AP3B1	TJP1
C25H1orf194	CNTFR	LMBRD2	LOC110388029	AQP9	PRRC1	THSD4			TBCA	THSD4
CELSR2	IL11RA	SKP2	LOC110387816	ALDH1A2	CTXN3	MINDY2			OTP	MINDY2
LOC110388254	LOC110390318	NADK2	GPATCH4	CGNL1	SLC12A2	CGNL1			F2R	CGNL1
PSRC1	LOC110390233	RANBP3L	UBQLN4	TCF12	FBN2	ONECUT1			LOC110389744	ONECUT1
PPIL1	LOC110390358	SLC1A3	LAMTOR2	NEDD4	ERAP1	FBN1			IQGAP2	FBN1
CPNE5	PHF24	NIPBL	RAB25	PYGO1	CAST	FAH			F2RL2	FAH
SORT1	DNAJB5	CZH5orf42	LOC110387890	PIGB	ELL2	NR2F2			SV2C	NR2F2
SYPL2	VCP	NUP155	MEX3A	UNC13C	RFESD	MEF2A			POC5	MEF2A
ATXN7L2	FANCG	WDR70	LOC110387897	WDR72	ARSK	SKOR1			ANKDD1B	SKOR1
AMIGO1	PIGO	GDNF	LOC110388003	COPS2	TTC37	CALML4			POLK	CALML4
GNAI3	STOML2	EGFLAM	LOC110387997	HOMER2	FAM81B	ADAMTS7			COL4A3BP	ADAMTS7
GNAT2	FAM214B	LOC110389904	LOC110388023	TM6SF1	MCTP1	CTDSPL2			MED18	CTDSPL2
AMPD2	UNC13B	LOC110389905	LOC110387977	MEX3B	SLF1	ANKRD34C			HMGCR	ANKRD34C
CSF1	LOC110389888	RICTOR	LOC110387940	TLNRD1	KIAA0825	TMED3			ANKRD31	TMED3
STRIP1	RUSC2	FYB1	LOC110387954	MEF2A	FAM172A	LOC110403829			GCNT4	LOC110403829
SLC6A17	LOC110389940	DAB2	LOC110387967	SMAD6	NR2F1	ANPEP			FAM169A	ANPEP
KCNC4	LOC110390235	PTGER4	LOC110387972	SKOR1	ARRDC3	LOC110403648			NSA2	LOC110403648
RBM15	CREB3	TTC33	KIRREL	ANP32A	ADGRV1	ZNF710			GFM2	ZNF710
CDKN1A	TLN1	PRKAA1	LOC110387938	NOX5	LOC110389846	SEMA4B			HEXB	SEMA4B
KLHDC8A	TPM2	RPL37	LOC110387928	CTDSPL2	CETN3	CIB1			ENC1	CIB1
PM20D1	LOC110390006	C7	LOC110387825	ZNF710	MEF2C	GDPGP1			ARHGEF28	GDPGP1
SLC26A9	CA9	C6	ARHGEF11	SEMA4B	LOC110389539	TTLL6			TMEM174	TTLL6
RAB7B	LOC110389691	PLCXD3	PEAR1	MAN2A2	TMEM161B	HDDC3			TMEM171	HDDC3
CTSE	ARHGEF39	OXCT1	NTRK1	FES	CCNH	VPS33B			FCHO2	VPS33B
C25H1orf186	CCBE1	GHR	INSRR	LOC110403725	RASA1	PRC1			TNPO1	PRC1
AVPR1B	PMAIP1	CCDC152	LOC110387943	SERF2	LOC110389963	RCCD1			MRPS27	RCCD1
FAM72A	GOLPH3	SELENOP	SH2D2A	LOC110403811	LOC110390088	UNC45A			SMARCA2	UNC45A
SRGAP2	MTMR12	ZNF131	PRCC	PPIP5K1	LOC110390337	LOC110403853			VLDLR	LOC110403853
IKBKE	ZFR	NIM1K	ISG20L2	TCF4	EDIL3	MAN2A2			KCNV2	MAN2A2
RASSF5	SUB1	HMGCS1	LOC110387937	LOC110390385	ATP6AP1L	FES			PUM3	FES
EIF2D	NPR3	TMEM267	MEF2D	ATP8B1	RPS23	FURIN			RFX3	FURIN
DYRK3	TARS	CZH5orf34	INTS3	NARS	ATG10	MFAP1			GLIS3	MFAP1
MAPKAPK2	ADAMTS12	PAIP1	LOC110387828	FECH	SSBP2	HYPK			SLC1A1	HYPK
IL10	RXFP3	NNT	CHTOP	ONECUT2	ACOT12	SERINC4			CDC37L1	SERINC4
LOC110388380	SLC45A2	HCN1	S100A1	ST8SIA3	ZCCHC9	LOC110403725			AK3	LOC110403725
PIGR	AMACR	EMB	S100A13	WDR7	CKMT2	SERF2			RCL1	SERF2
LOC110388371	C1QTNF3	LOC110389706	S100A14	TXNL1	RASGRF2	LOC110403811			JAK2	LOC110403811
C25H1orf116	RAI14	PARP8	S100A16	NEDD4L	MSH3	PPIP5K1			LOC110390304	PPIP5K1
YOD1	RAD1	ISL1	LOC110388006	ZNF532	DHFR	IQGAP1			LOC110389954	IQGAP1
PFKFB2	BRIX1	ITGA1	RPS27	SEC11C	ANKRD34B	TCF4			PDCD1LG2	TCF4
LOC110388364	DNAJC21	PELO	NUP210L	GRP	FAM151B	LOC110390385			RIC1	LOC110390385
LOC110388374	AGXT2	ITGA2	TPM3	RAX	ZFYVE16	ATP8B1			ERMP1	ATP8B1
LOC110388376	PRLR	LOC110389639	LOC110387964	CPLX4	CCDC125	NARS			LOC110389768	NARS
CR1	SPEF2	MOCS2	C24H1orf189	LMAN1	AK6	FECH			MLANA	FECH
CD46	IL7R	LOC110389709	C24H1orf43	ACAA2	RAD17	ONECUT2			KIAA2026	ONECUT2
CD34	CAPSL	ESM1	UBAP2L	LIPG	LOC110390362	ST8SIA3			UHRF2	ST8SIA3
PLXNA2	LMBRD2	LOC110390207	HAX1	LOC110389413	LOC110389686	WDR7			GLDC	WDR7
CAMK1G	SKP2	LOC110390250	AQP10	CZH18orf32	LOC110390222	TXNL1			KDM4C	TXNL1
LAMB3	NADK2	CDC20B	ATP8B2	DYM	GRIN3A	NEDD4L			LOC110390137	NEDD4L
G0S2	RANBP3L	GPX8	CLK2	SMAD7	RNF20	ZNF532			PTPRD	ZNF532
HSD11B1	SLC1A3	MCIDAS	HCN3	CTIF	TMEM246	SEC11C			LOC110389490	SEC11C
LOC110388207	NIPBL	CCNO	FDPS	ZBTB7C	ALDOB	GRP			TYRP1	GRP
TRAF3IP3	CZH5orf42	DHX29	RUSC1	SMAD2	MRPL50	RAX			LURAP1L	RAX
C25H1orf74	NUP155	SKIV2L2	ASH1L	ST8SIA5	PLPPR1	CPLX4			MPDZ	CPLX4
IRF6	WDR70	PLPP1	DAP3	LOXHD1	LOC110389395	LMAN1			NFIB	LMAN1
GUCA1B	GDNF	SLC38A9	MSTO1	RNF165	SLC46A2	ACAA2			ZDHHC21	ACAA2
GUCA1A	EGFLAM	DDX4	LOC110387903	CZH18orf25	SNX30	LIPG			CER1	LIPG
C25H6orf132	LOC110389904	IL31RA	SYT11	HAUS1	INIP	LOC110389413			FREM1	LOC110389413
WDR77	LOC110389905	IL6ST	RIT1	ATP5A1	KIAA1958	CZH18orf32			TTC39B	CZH18orf32
ATP5F1	RICTOR	ANKRD55	KIAA0907	PSTPIP2	HSDL2	DYM			SNAPC3	DYM
ADORA3	FYB1	MAP3K1	EFCAB12	EPG5	PTBP3	SMAD7			PSIP1	SMAD7
RAP1A	DAB2	SETD9	HORMAD1	SIGLEC15	SUSD1	CTIF			CCDC171	CTIF
FAM212B	PTGER4	MIER3	GOLPH3L	LOC110389671	UGCG	ZBTB7C			BNC2	ZBTB7C
CTTNBP2NL	TTC33	LOC110389670	ENSA	LOC110389673	CZH9orf84	SMAD2			CNTLN	SMAD2
NGF	PRKAA1	GPBP1	MCL1	SETBP1	GNG10	ST8SIA5			SH3GL2	ST8SIA5
FANCE	RPL37	PLK2	ECM1	SYT4	DNAJC25	LOXHD1			ADAMTSL1	LOXHD1
LOC110388163	C7	RAB3C	LOC110387884	RIT2	LOC110389363	RNF165			DENND4C	RNF165
PPARD	C6	PDE4D	LOC110387842	PIK3C3	KIAA0368	CZH18orf25			RPS6	CZH18orf25
[truncated: 2,324 more rows]
